# Supplementary material for: A Toolkit for ARB to Integrate Custom Databases and Externally Built Phylogenies
Source: PLoS One. 2015 Jan 21;10(1):e0109277. doi: 10.1371/journal.pone.0109277 (PMC4301908; doi:10.1371/journal.pone.0109277)
Supplement: S1 Scripts — Toolkit code and supporting scripts for S1 Tutorial. (ZIP) [file pone.0109277.s002.zip]

Archive with 46 entries (40 files):
- Scripts_S1/
- Scripts_S1/.DS_Store
- __MACOSX/
- __MACOSX/Scripts_S1/
- __MACOSX/Scripts_S1/._.DS_Store
- Scripts_S1/buildFilter.py
- __MACOSX/Scripts_S1/._buildFilter.py
- Scripts_S1/cddsrv.cn3
- __MACOSX/Scripts_S1/._cddsrv.cn3
- Scripts_S1/cddsrv.cn4
- __MACOSX/Scripts_S1/._cddsrv.cn4
- Scripts_S1/getAccession.py
- __MACOSX/Scripts_S1/._getAccession.py
- Scripts_S1/GetDatabase/
- Scripts_S1/GetDatabase/.DS_Store
- __MACOSX/Scripts_S1/GetDatabase/
- __MACOSX/Scripts_S1/GetDatabase/._.DS_Store
- Scripts_S1/GetDatabase/93279115_MFS.gb
- Scripts_S1/GetDatabase/accessionList.txt
- Scripts_S1/GetDatabase/buildDatabase.sh
- Scripts_S1/GetDatabase/getGI.py
- Scripts_S1/GetDatabase/getSize.py
- Scripts_S1/GetDatabase/MFS_Align.fasta
- Scripts_S1/GetDatabase/NCBI_Taxonomy/
- Scripts_S1/GetDatabase/NCBI_Taxonomy/names_scientific.dmp
- Scripts_S1/GetDatabase/NCBI_Taxonomy/nodes.dmp
- Scripts_S1/GetDatabase/NCBI_Taxonomy/taxid2lineageModule.py
- Scripts_S1/GetDatabase/NextractGB.py
- Scripts_S1/license.txt
- __MACOSX/Scripts_S1/._license.txt
- Scripts_S1/ListAccessions.txt
- Scripts_S1/ListAccessions_temp.txt
- Scripts_S1/MFS.tree
- Scripts_S1/MFS_Align.fasta
- Scripts_S1/MFS_Field_labels.txt
- Scripts_S1/MFS_import_filter.ift
- Scripts_S1/MFS_metaData.txt
- __MACOSX/Scripts_S1/._MFS_metaData.txt
- Scripts_S1/MFS_UID.fasta
- Scripts_S1/MFS_UID.tree
- __MACOSX/Scripts_S1/._MFS_UID.tree
- Scripts_S1/rename_tree_leaves.py
- __MACOSX/Scripts_S1/._rename_tree_leaves.py
- Scripts_S1/TreeLabels_Mapped_New.txt
- Scripts_S1/Treelabels_Orig.txt
- __MACOSX/Scripts_S1/._Treelabels_Orig.txt
