# Supplementary material for: A Toolkit for ARB to Integrate Custom Databases and Externally Built Phylogenies
Source: PLoS One. 2015 Jan 21;10(1):e0109277. doi: 10.1371/journal.pone.0109277 (PMC4301908; doi:10.1371/journal.pone.0109277)
Supplement: S1 Scripts — Toolkit code and supporting scripts for S1 Tutorial. (ZIP) [file pone.0109277.s002.zip › Scripts_S1/buildFilter.py]

# Program: buildFilter.py                                                     
# Rev: 1.0                                                                    
# Date: 2/3/14                                                               
# Author: S. Essinger  
                              						 
# Description: This script generates the ARB .ift filter for your custom             
# database. The database must have a tab between each meta-field for each 
# sequence. You must provide an input file containing the names of each       
# meta-data field residing in your database, one name per line                
# (see example: metaLables.txt). The output .ift file should then be placed   
# in the ARB directory under: /arb/lib/import/                                

# Example buildFilter.py -i MFS_Field_labels.txt -o MFS_import_filter.ift

import argparse
import sys

# Function: Obtain number of meta-data labels from input file
def fileLen(fname):
    with open(fname) as f:
        for i, l in enumerate(f):
            pass
    return i + 1
    
if len(sys.argv) != 1:
	parser = argparse.ArgumentParser(description="Build import filter for ARB from Database Meta-labels")
	parser.add_argument("-i", "--input-meta", help="Meta-labels input file", required=True)
	parser.add_argument("-o", "--output-filter", help="Filter to import data into ARB", required=True)
	args = parser.parse_args()

	inFile = args.input_meta
	foo = args.output_filter
else:
	inFile = raw_input('Enter name of file containing meta-labels: ')
	foo = raw_input('Enter desired name of ARB input filter: ')

noLines = fileLen(inFile) # Get number of meta-labels from input file
metaLabels = open(inFile,'r') # Open input file for meta-label extraction
outFile = open(foo,'w')


# Include required ARB code to initialize filter.
outFile.write('AUTODETECT      ">*"'+'\n\n')
outFile.write('#Global settings:'+'\n')
outFile.write('KEYWIDTH        1' + '\n\n')
outFile.write('BEGIN           ">??*"'+'\n\n')
outFile.write('MATCH		">*"'+'\n')
outFile.write(r'	    SRT "* *=*1:*\t*=*1"'+'\n')
outFile.write('	    WRITE "name"'+'\n\n')
outFile.write('MATCH		">*"'+'\n')
outFile.write(r'	    SRT "* *=*1:*\t*=*1"'+'\n')
outFile.write('	    WRITE "acc"'+'\n\n')

# Create ARB code to identify, extract and assign meta-data from custom database and
# to corresponding meta-label.
count = 1
SRC = []
syntax = r'"*\t*'
syntax1 = '"* *'
lastPart = r':*\t*=*1"'
for i in range(0,noLines):
        if i == 0:
            SRC.append(syntax1 + '=*' + str(count) + lastPart)
        else:
            SRC.append(syntax + '=*' + str(count) + lastPart)

        label = metaLabels.readline()
        outFile.write('MATCH' + '\t' + '\t' + r'">*"' + '\n')
        outFile.write('\t' + '\t' + 'SRT ' + SRC[i] + '\n')
        outFile.write('\t' + '\t' + 'WRITE "' + str(label.strip()) + '"\n\n')
        
        if count == 9:
                syntax = syntax + r'=*9:*'
                count = 1
        if i >= 1:
                syntax = (syntax + r'\t*')

        count = count + 1


# Append ARB code to .ift filter for the purposes of extracting the sequences
# from your custom databse.
outFile.write('\n' + 'SEQUENCEAFTER   "*"'+'\n')
outFile.write('SEQUENCESRT     ""'+'\n')
outFile.write('SEQUENCEACI     "remove(".-0123456789 /")"'+'\n')
outFile.write('SEQUENCECOLUMN 	0'+'\n')
outFile.write('SEQUENCEEND     ">*"'+'\n\n')
outFile.write('DONT_GEN_NAMES'+'\n\n')
outFile.write('END             "//"')

metaLabels.close()
outFile.close()
