# Supplementary material for: A Toolkit for ARB to Integrate Custom Databases and Externally Built Phylogenies
Source: PLoS One. 2015 Jan 21;10(1):e0109277. doi: 10.1371/journal.pone.0109277 (PMC4301908; doi:10.1371/journal.pone.0109277)
Supplement: S1 Scripts — Toolkit code and supporting scripts for S1 Tutorial. (ZIP) [file pone.0109277.s002.zip › Scripts_S1/cddsrv.cn4]

Cdd-Project ::= {
  cds {
    {
      name "MFS",
      id {
        gid {
          accession "cd06174",
          version 1
        }
      },
      description {
        source "pfam",
        source-id {
          gid {
            accession "pfam07690",
            version 0
          }
        },
        comment "MFS; The Major Facilitator Superfamily (MFS) is a large and
 diverse group of secondary transporters that includes uniporters, symporters,
 and antiporters. MFS proteins facilitate the transport across cytoplasmic or
 internal membranes of a variety of substrates including ions, sugar
 phosphates, drugs, neurotransmitters, nucleosides, amino acids, and peptides.
 They do so using the electrochemical potential of the transported substrates.
 Uniporters transport a single substrate, while symporters and antiporters
 transport two substrates in the same or in opposite directions, respectively,
 across membranes. MFS proteins are typically 400 to 600 amino acids in
 length, and the majority contain 12 transmembrane alpha helices (TMs)
 connected by hydrophilic loops. The N- and C-terminal halves of these
 proteins display weak similarity and may be the result of a gene
 duplication/fusion event. Based on kinetic studies and the structures of a
 few bacterial superfamily members, GlpT (glycerol-3-phosphate transporter),
 LacY (lactose permease), and EmrD (multidrug transporter), MFS proteins are
 thought to function through a single substrate binding site,
 alternating-access mechanism involving a rocker-switch type of movement.
 Bacterial members function primarily for nutrient uptake, and as drug-efflux
 pumps to confer antibiotic resistance. Some MFS proteins have medical
 significance in humans such as the glucose transporter Glut4, which is
 impaired in type II diabetes, and glucose-6-phosphate transporter (G6PT),
 which causes glycogen storage disease when mutated.",
        update-date std {
          year 2008,
          month 10,
          day 23,
          hour 11,
          minute 12,
          second 50
        },
        create-date std {
          year 2008,
          month 7,
          day 9
        },
        reference pmid 18537473,
        reference pmid 17710637,
        reference pmid 16856936,
        reference pmid 16842212,
        reference pmid 16630275,
        reference pmid 16189627,
        reference pmid 15950162,
        reference pmid 15313234,
        reference pmid 15313233,
        reference pmid 12141988,
        reference pmid 11681785,
        reference pmid 10748258,
        reference pmid 9529885,
        reference pmid 18174124,
        reference pmid 17881559,
        reference pmid 16938445,
        reference pmid 16675700,
        reference pmid 16525509,
        reference pmid 15339805,
        reference pmid 14643200,
        reference pmid 12893936,
        reference pmid 12893935,
        reference pmid 12591890,
        reference pmid 12118242,
        curation-status iav2,
        old-root {
          gid {
            accession "cd06174",
            version 1
          }
        },
        status finished-ok,
        tax-source {
          taxname "cellular organisms",
          db {
            {
              db "taxon",
              tag id 131567
            }
          },
          syn {
            "biota"
          },
          orgname {
            name partial {
              {
                fixed-level other,
                level "no rank",
                name "cellular organisms"
              }
            },
            gcode 1,
            div "UNA"
          }
        }
      },
      seqannot {
        {
          data align {
            {
              type partial,
              dim 2,
              segs dendiag {
                {
                  dim 2,
                  ids {
                    pdb {
                      mol "1PW4",
                      chain 65,
                      rel std {
                        year 2003,
                        month 6,
                        day 30
                      }
                    },
                    pdb {
                      mol "2GFP",
                      chain 65,
                      rel std {
                        year 2006,
                        month 5,
                        day 16
                      }
                    }
                  },
                  starts {
                    29,
                    1
                  },
                  len 26
                },
                {
                  dim 2,
                  ids {
                    pdb {
                      mol "1PW4",
                      chain 65,
                      rel std {
                        year 2003,
                        month 6,
                        day 30
                      }
                    },
                    pdb {
                      mol "2GFP",
                      chain 65,
                      rel std {
                        year 2006,
                        month 5,
                        day 16
                      }
                    }
                  },
                  starts {
                    60,
                    33
                  },
                  len 23
                },
                {
                  dim 2,
                  ids {
                    pdb {
                      mol "1PW4",
                      chain 65,
                      rel std {
                        year 2003,
                        month 6,
                        day 30
                      }
                    },
                    pdb {
                      mol "2GFP",
                      chain 65,
                      rel std {
                        year 2006,
                        month 5,
                        day 16
                      }
                    }
                  },
                  starts {
                    85,
                    58
                  },
                  len 7
                },
                {
                  dim 2,
                  ids {
                    pdb {
                      mol "1PW4",
                      chain 65,
                      rel std {
                        year 2003,
                        month 6,
                        day 30
                      }
                    },
                    pdb {
                      mol "2GFP",
                      chain 65,
                      rel std {
                        year 2006,
                        month 5,
                        day 16
                      }
                    }
                  },
                  starts {
                    93,
                    66
                  },
                  len 14
                },
                {
                  dim 2,
                  ids {
                    pdb {
                      mol "1PW4",
                      chain 65,
                      rel std {
                        year 2003,
                        month 6,
                        day 30
                      }
                    },
                    pdb {
                      mol "2GFP",
                      chain 65,
                      rel std {
                        year 2006,
                        month 5,
                        day 16
                      }
                    }
                  },
                  starts {
                    121,
                    90
                  },
                  len 24
                },
                {
                  dim 2,
                  ids {
                    pdb {
                      mol "1PW4",
                      chain 65,
                      rel std {
                        year 2003,
                        month 6,
                        day 30
                      }
                    },
                    pdb {
                      mol "2GFP",
                      chain 65,
                      rel std {
                        year 2006,
                        month 5,
                        day 16
                      }
                    }
                  },
                  starts {
                    155,
                    124
                  },
                  len 23
                },
                {
                  dim 2,
                  ids {
                    pdb {
                      mol "1PW4",
                      chain 65,
                      rel std {
                        year 2003,
                        month 6,
                        day 30
                      }
                    },
                    pdb {
                      mol "2GFP",
                      chain 65,
                      rel std {
                        year 2006,
                        month 5,
                        day 16
                      }
                    }
                  },
                  starts {
                    191,
                    152
                  },
                  len 19
                },
                {
                  dim 2,
                  ids {
                    pdb {
                      mol "1PW4",
                      chain 65,
                      rel std {
                        year 2003,
                        month 6,
                        day 30
                      }
                    },
                    pdb {
                      mol "2GFP",
                      chain 65,
                      rel std {
                        year 2006,
                        month 5,
                        day 16
                      }
                    }
                  },
                  starts {
                    251,
                    195
                  },
                  len 25
                },
                {
                  dim 2,
                  ids {
                    pdb {
                      mol "1PW4",
                      chain 65,
                      rel std {
                        year 2003,
                        month 6,
                        day 30
                      }
                    },
                    pdb {
                      mol "2GFP",
                      chain 65,
                      rel std {
                        year 2006,
                        month 5,
                        day 16
                      }
                    }
                  },
                  starts {
                    289,
                    232
                  },
                  len 19
                },
                {
                  dim 2,
                  ids {
                    pdb {
                      mol "1PW4",
                      chain 65,
                      rel std {
                        year 2003,
                        month 6,
                        day 30
                      }
                    },
                    pdb {
                      mol "2GFP",
                      chain 65,
                      rel std {
                        year 2006,
                        month 5,
                        day 16
                      }
                    }
                  },
                  starts {
                    312,
                    252
                  },
                  len 6
                },
                {
                  dim 2,
                  ids {
                    pdb {
                      mol "1PW4",
                      chain 65,
                      rel std {
                        year 2003,
                        month 6,
                        day 30
                      }
                    },
                    pdb {
                      mol "2GFP",
                      chain 65,
                      rel std {
                        year 2006,
                        month 5,
                        day 16
                      }
                    }
                  },
                  starts {
                    323,
                    259
                  },
                  len 14
                },
                {
                  dim 2,
                  ids {
                    pdb {
                      mol "1PW4",
                      chain 65,
                      rel std {
                        year 2003,
                        month 6,
                        day 30
                      }
                    },
                    pdb {
                      mol "2GFP",
                      chain 65,
                      rel std {
                        year 2006,
                        month 5,
                        day 16
                      }
                    }
                  },
                  starts {
                    347,
                    281
                  },
                  len 23
                },
                {
                  dim 2,
                  ids {
                    pdb {
                      mol "1PW4",
                      chain 65,
                      rel std {
                        year 2003,
                        month 6,
                        day 30
                      }
                    },
                    pdb {
                      mol "2GFP",
                      chain 65,
                      rel std {
                        year 2006,
                        month 5,
                        day 16
                      }
                    }
                  },
                  starts {
                    380,
                    310
                  },
                  len 23
                },
                {
                  dim 2,
                  ids {
                    pdb {
                      mol "1PW4",
                      chain 65,
                      rel std {
                        year 2003,
                        month 6,
                        day 30
                      }
                    },
                    pdb {
                      mol "2GFP",
                      chain 65,
                      rel std {
                        year 2006,
                        month 5,
                        day 16
                      }
                    }
                  },
                  starts {
                    411,
                    349
                  },
                  len 23
                }
              }
            },
            {
              type partial,
              dim 2,
              segs dendiag {
                {
                  dim 2,
                  ids {
                    pdb {
                      mol "1PW4",
                      chain 65,
                      rel std {
                        year 2003,
                        month 6,
                        day 30
                      }
                    },
                    pdb {
                      mol "2V8N",
                      chain 65,
                      rel std {
                        year 2007,
                        month 10,
                        day 5
                      }
                    }
                  },
                  starts {
                    29,
                    8
                  },
                  len 26
                },
                {
                  dim 2,
                  ids {
                    pdb {
                      mol "1PW4",
                      chain 65,
                      rel std {
                        year 2003,
                        month 6,
                        day 30
                      }
                    },
                    pdb {
                      mol "2V8N",
                      chain 65,
                      rel std {
                        year 2007,
                        month 10,
                        day 5
                      }
                    }
                  },
                  starts {
                    60,
                    41
                  },
                  len 23
                },
                {
                  dim 2,
                  ids {
                    pdb {
                      mol "1PW4",
                      chain 65,
                      rel std {
                        year 2003,
                        month 6,
                        day 30
                      }
                    },
                    pdb {
                      mol "2V8N",
                      chain 65,
                      rel std {
                        year 2007,
                        month 10,
                        day 5
                      }
                    }
                  },
                  starts {
                    85,
                    66
                  },
                  len 7
                },
                {
                  dim 2,
                  ids {
                    pdb {
                      mol "1PW4",
                      chain 65,
                      rel std {
                        year 2003,
                        month 6,
                        day 30
                      }
                    },
                    pdb {
                      mol "2V8N",
                      chain 65,
                      rel std {
                        year 2007,
                        month 10,
                        day 5
                      }
                    }
                  },
                  starts {
                    93,
                    77
                  },
                  len 14
                },
                {
                  dim 2,
                  ids {
                    pdb {
                      mol "1PW4",
                      chain 65,
                      rel std {
                        year 2003,
                        month 6,
                        day 30
                      }
                    },
                    pdb {
                      mol "2V8N",
                      chain 65,
                      rel std {
                        year 2007,
                        month 10,
                        day 5
                      }
                    }
                  },
                  starts {
                    121,
                    106
                  },
                  len 24
                },
                {
                  dim 2,
                  ids {
                    pdb {
                      mol "1PW4",
                      chain 65,
                      rel std {
                        year 2003,
                        month 6,
                        day 30
                      }
                    },
                    pdb {
                      mol "2V8N",
                      chain 65,
                      rel std {
                        year 2007,
                        month 10,
                        day 5
                      }
                    }
                  },
                  starts {
                    155,
                    138
                  },
                  len 23
                },
                {
                  dim 2,
                  ids {
                    pdb {
                      mol "1PW4",
                      chain 65,
                      rel std {
                        year 2003,
                        month 6,
                        day 30
                      }
                    },
                    pdb {
                      mol "2V8N",
                      chain 65,
                      rel std {
                        year 2007,
                        month 10,
                        day 5
                      }
                    }
                  },
                  starts {
                    191,
                    169
                  },
                  len 19
                },
                {
                  dim 2,
                  ids {
                    pdb {
                      mol "1PW4",
                      chain 65,
                      rel std {
                        year 2003,
                        month 6,
                        day 30
                      }
                    },
                    pdb {
                      mol "2V8N",
                      chain 65,
                      rel std {
                        year 2007,
                        month 10,
                        day 5
                      }
                    }
                  },
                  starts {
                    251,
                    219
                  },
                  len 25
                },
                {
                  dim 2,
                  ids {
                    pdb {
                      mol "1PW4",
                      chain 65,
                      rel std {
                        year 2003,
                        month 6,
                        day 30
                      }
                    },
                    pdb {
                      mol "2V8N",
                      chain 65,
                      rel std {
                        year 2007,
                        month 10,
                        day 5
                      }
                    }
                  },
                  starts {
                    289,
                    260
                  },
                  len 19
                },
                {
                  dim 2,
                  ids {
                    pdb {
                      mol "1PW4",
                      chain 65,
                      rel std {
                        year 2003,
                        month 6,
                        day 30
                      }
                    },
                    pdb {
                      mol "2V8N",
                      chain 65,
                      rel std {
                        year 2007,
                        month 10,
                        day 5
                      }
                    }
                  },
                  starts {
                    312,
                    283
                  },
                  len 6
                },
                {
                  dim 2,
                  ids {
                    pdb {
                      mol "1PW4",
                      chain 65,
                      rel std {
                        year 2003,
                        month 6,
                        day 30
                      }
                    },
                    pdb {
                      mol "2V8N",
                      chain 65,
                      rel std {
                        year 2007,
                        month 10,
                        day 5
                      }
                    }
                  },
                  starts {
                    323,
                    291
                  },
                  len 14
                },
                {
                  dim 2,
                  ids {
                    pdb {
                      mol "1PW4",
                      chain 65,
                      rel std {
                        year 2003,
                        month 6,
                        day 30
                      }
                    },
                    pdb {
                      mol "2V8N",
                      chain 65,
                      rel std {
                        year 2007,
                        month 10,
                        day 5
                      }
                    }
                  },
                  starts {
                    347,
                    312
                  },
                  len 23
                },
                {
                  dim 2,
                  ids {
                    pdb {
                      mol "1PW4",
                      chain 65,
                      rel std {
                        year 2003,
                        month 6,
                        day 30
                      }
                    },
                    pdb {
                      mol "2V8N",
                      chain 65,
                      rel std {
                        year 2007,
                        month 10,
                        day 5
                      }
                    }
                  },
                  starts {
                    380,
                    347
                  },
                  len 23
                },
                {
                  dim 2,
                  ids {
                    pdb {
                      mol "1PW4",
                      chain 65,
                      rel std {
                        year 2003,
                        month 6,
                        day 30
                      }
                    },
                    pdb {
                      mol "2V8N",
                      chain 65,
                      rel std {
                        year 2007,
                        month 10,
                        day 5
                      }
                    }
                  },
                  starts {
                    411,
                    377
                  },
                  len 23
                }
              }
            },
            {
              type partial,
              dim 2,
              segs dendiag {
                {
                  dim 2,
                  ids {
                    pdb {
                      mol "1PW4",
                      chain 65,
                      rel std {
                        year 2003,
                        month 6,
                        day 30
                      }
                    },
                    pdb {
                      mol "2CFQ",
                      chain 65,
                      rel std {
                        year 2006,
                        month 2,
                        day 22
                      }
                    }
                  },
                  starts {
                    29,
                    8
                  },
                  len 26
                },
                {
                  dim 2,
                  ids {
                    pdb {
                      mol "1PW4",
                      chain 65,
                      rel std {
                        year 2003,
                        month 6,
                        day 30
                      }
                    },
                    pdb {
                      mol "2CFQ",
                      chain 65,
                      rel std {
                        year 2006,
                        month 2,
                        day 22
                      }
                    }
                  },
                  starts {
                    60,
                    41
                  },
                  len 23
                },
                {
                  dim 2,
                  ids {
                    pdb {
                      mol "1PW4",
                      chain 65,
                      rel std {
                        year 2003,
                        month 6,
                        day 30
                      }
                    },
                    pdb {
                      mol "2CFQ",
                      chain 65,
                      rel std {
                        year 2006,
                        month 2,
                        day 22
                      }
                    }
                  },
                  starts {
                    85,
                    66
                  },
                  len 7
                },
                {
                  dim 2,
                  ids {
                    pdb {
                      mol "1PW4",
                      chain 65,
                      rel std {
                        year 2003,
                        month 6,
                        day 30
                      }
                    },
                    pdb {
                      mol "2CFQ",
                      chain 65,
                      rel std {
                        year 2006,
                        month 2,
                        day 22
                      }
                    }
                  },
                  starts {
                    93,
                    77
                  },
                  len 14
                },
                {
                  dim 2,
                  ids {
                    pdb {
                      mol "1PW4",
                      chain 65,
                      rel std {
                        year 2003,
                        month 6,
                        day 30
                      }
                    },
                    pdb {
                      mol "2CFQ",
                      chain 65,
                      rel std {
                        year 2006,
                        month 2,
                        day 22
                      }
                    }
                  },
                  starts {
                    121,
                    106
                  },
                  len 24
                },
                {
                  dim 2,
                  ids {
                    pdb {
                      mol "1PW4",
                      chain 65,
                      rel std {
                        year 2003,
                        month 6,
                        day 30
                      }
                    },
                    pdb {
                      mol "2CFQ",
                      chain 65,
                      rel std {
                        year 2006,
                        month 2,
                        day 22
                      }
                    }
                  },
                  starts {
                    155,
                    138
                  },
                  len 23
                },
                {
                  dim 2,
                  ids {
                    pdb {
                      mol "1PW4",
                      chain 65,
                      rel std {
                        year 2003,
                        month 6,
                        day 30
                      }
                    },
                    pdb {
                      mol "2CFQ",
                      chain 65,
                      rel std {
                        year 2006,
                        month 2,
                        day 22
                      }
                    }
                  },
                  starts {
                    191,
                    169
                  },
                  len 19
                },
                {
                  dim 2,
                  ids {
                    pdb {
                      mol "1PW4",
                      chain 65,
                      rel std {
                        year 2003,
                        month 6,
                        day 30
                      }
                    },
                    pdb {
                      mol "2CFQ",
                      chain 65,
                      rel std {
                        year 2006,
                        month 2,
                        day 22
                      }
                    }
                  },
                  starts {
                    251,
                    219
                  },
                  len 25
                },
                {
                  dim 2,
                  ids {
                    pdb {
                      mol "1PW4",
                      chain 65,
                      rel std {
                        year 2003,
                        month 6,
                        day 30
                      }
                    },
                    pdb {
                      mol "2CFQ",
                      chain 65,
                      rel std {
                        year 2006,
                        month 2,
                        day 22
                      }
                    }
                  },
                  starts {
                    289,
                    260
                  },
                  len 19
                },
                {
                  dim 2,
                  ids {
                    pdb {
                      mol "1PW4",
                      chain 65,
                      rel std {
                        year 2003,
                        month 6,
                        day 30
                      }
                    },
                    pdb {
                      mol "2CFQ",
                      chain 65,
                      rel std {
                        year 2006,
                        month 2,
                        day 22
                      }
                    }
                  },
                  starts {
                    312,
                    283
                  },
                  len 6
                },
                {
                  dim 2,
                  ids {
                    pdb {
                      mol "1PW4",
                      chain 65,
                      rel std {
                        year 2003,
                        month 6,
                        day 30
                      }
                    },
                    pdb {
                      mol "2CFQ",
                      chain 65,
                      rel std {
                        year 2006,
                        month 2,
                        day 22
                      }
                    }
                  },
                  starts {
                    323,
                    291
                  },
                  len 14
                },
                {
                  dim 2,
                  ids {
                    pdb {
                      mol "1PW4",
                      chain 65,
                      rel std {
                        year 2003,
                        month 6,
                        day 30
                      }
                    },
                    pdb {
                      mol "2CFQ",
                      chain 65,
                      rel std {
                        year 2006,
                        month 2,
                        day 22
                      }
                    }
                  },
                  starts {
                    347,
                    312
                  },
                  len 23
                },
                {
                  dim 2,
                  ids {
                    pdb {
                      mol "1PW4",
                      chain 65,
                      rel std {
                        year 2003,
                        month 6,
                        day 30
                      }
                    },
                    pdb {
                      mol "2CFQ",
                      chain 65,
                      rel std {
                        year 2006,
                        month 2,
                        day 22
                      }
                    }
                  },
                  starts {
                    380,
                    347
                  },
                  len 23
                },
                {
                  dim 2,
                  ids {
                    pdb {
                      mol "1PW4",
                      chain 65,
                      rel std {
                        year 2003,
                        month 6,
                        day 30
                      }
                    },
                    pdb {
                      mol "2CFQ",
                      chain 65,
                      rel std {
                        year 2006,
                        month 2,
                        day 22
                      }
                    }
                  },
                  starts {
                    411,
                    377
                  },
                  len 23
                }
              }
            },
            {
              type partial,
              dim 2,
              segs dendiag {
                {
                  dim 2,
                  ids {
                    pdb {
                      mol "1PW4",
                      chain 65,
                      rel std {
                        year 2003,
                        month 6,
                        day 30
                      }
                    },
                    pdb {
                      mol "1PV7",
                      chain 65,
                      rel std {
                        year 2003,
                        month 6,
                        day 26
                      }
                    }
                  },
                  starts {
                    29,
                    8
                  },
                  len 26
                },
                {
                  dim 2,
                  ids {
                    pdb {
                      mol "1PW4",
                      chain 65,
                      rel std {
                        year 2003,
                        month 6,
                        day 30
                      }
                    },
                    pdb {
                      mol "1PV7",
                      chain 65,
                      rel std {
                        year 2003,
                        month 6,
                        day 26
                      }
                    }
                  },
                  starts {
                    60,
                    41
                  },
                  len 23
                },
                {
                  dim 2,
                  ids {
                    pdb {
                      mol "1PW4",
                      chain 65,
                      rel std {
                        year 2003,
                        month 6,
                        day 30
                      }
                    },
                    pdb {
                      mol "1PV7",
                      chain 65,
                      rel std {
                        year 2003,
                        month 6,
                        day 26
                      }
                    }
                  },
                  starts {
                    85,
                    66
                  },
                  len 7
                },
                {
                  dim 2,
                  ids {
                    pdb {
                      mol "1PW4",
                      chain 65,
                      rel std {
                        year 2003,
                        month 6,
                        day 30
                      }
                    },
                    pdb {
                      mol "1PV7",
                      chain 65,
                      rel std {
                        year 2003,
                        month 6,
                        day 26
                      }
                    }
                  },
                  starts {
                    93,
                    77
                  },
                  len 14
                },
                {
                  dim 2,
                  ids {
                    pdb {
                      mol "1PW4",
                      chain 65,
                      rel std {
                        year 2003,
                        month 6,
                        day 30
                      }
                    },
                    pdb {
                      mol "1PV7",
                      chain 65,
                      rel std {
                        year 2003,
                        month 6,
                        day 26
                      }
                    }
                  },
                  starts {
                    121,
                    106
                  },
                  len 24
                },
                {
                  dim 2,
                  ids {
                    pdb {
                      mol "1PW4",
                      chain 65,
                      rel std {
                        year 2003,
                        month 6,
                        day 30
                      }
                    },
                    pdb {
                      mol "1PV7",
                      chain 65,
                      rel std {
                        year 2003,
                        month 6,
                        day 26
                      }
                    }
                  },
                  starts {
                    155,
                    138
                  },
                  len 23
                },
                {
                  dim 2,
                  ids {
                    pdb {
                      mol "1PW4",
                      chain 65,
                      rel std {
                        year 2003,
                        month 6,
                        day 30
                      }
                    },
                    pdb {
                      mol "1PV7",
                      chain 65,
                      rel std {
                        year 2003,
                        month 6,
                        day 26
                      }
                    }
                  },
                  starts {
                    191,
                    169
                  },
                  len 19
                },
                {
                  dim 2,
                  ids {
                    pdb {
                      mol "1PW4",
                      chain 65,
                      rel std {
                        year 2003,
                        month 6,
                        day 30
                      }
                    },
                    pdb {
                      mol "1PV7",
                      chain 65,
                      rel std {
                        year 2003,
                        month 6,
                        day 26
                      }
                    }
                  },
                  starts {
                    251,
                    219
                  },
                  len 25
                },
                {
                  dim 2,
                  ids {
                    pdb {
                      mol "1PW4",
                      chain 65,
                      rel std {
                        year 2003,
                        month 6,
                        day 30
                      }
                    },
                    pdb {
                      mol "1PV7",
                      chain 65,
                      rel std {
                        year 2003,
                        month 6,
                        day 26
                      }
                    }
                  },
                  starts {
                    289,
                    260
                  },
                  len 19
                },
                {
                  dim 2,
                  ids {
                    pdb {
                      mol "1PW4",
                      chain 65,
                      rel std {
                        year 2003,
                        month 6,
                        day 30
                      }
                    },
                    pdb {
                      mol "1PV7",
                      chain 65,
                      rel std {
                        year 2003,
                        month 6,
                        day 26
                      }
                    }
                  },
                  starts {
                    312,
                    283
                  },
                  len 6
                },
                {
                  dim 2,
                  ids {
                    pdb {
                      mol "1PW4",
                      chain 65,
                      rel std {
                        year 2003,
                        month 6,
                        day 30
                      }
                    },
                    pdb {
                      mol "1PV7",
                      chain 65,
                      rel std {
                        year 2003,
                        month 6,
                        day 26
                      }
                    }
                  },
                  starts {
                    323,
                    291
                  },
                  len 14
                },
                {
                  dim 2,
                  ids {
                    pdb {
                      mol "1PW4",
                      chain 65,
                      rel std {
                        year 2003,
                        month 6,
                        day 30
                      }
                    },
                    pdb {
                      mol "1PV7",
                      chain 65,
                      rel std {
                        year 2003,
                        month 6,
                        day 26
                      }
                    }
                  },
                  starts {
                    347,
                    312
                  },
                  len 23
                },
                {
                  dim 2,
                  ids {
                    pdb {
                      mol "1PW4",
                      chain 65,
                      rel std {
                        year 2003,
                        month 6,
                        day 30
                      }
                    },
                    pdb {
                      mol "1PV7",
                      chain 65,
                      rel std {
                        year 2003,
                        month 6,
                        day 26
                      }
                    }
                  },
                  starts {
                    380,
                    347
                  },
                  len 23
                },
                {
                  dim 2,
                  ids {
                    pdb {
                      mol "1PW4",
                      chain 65,
                      rel std {
                        year 2003,
                        month 6,
                        day 30
                      }
                    },
                    pdb {
                      mol "1PV7",
                      chain 65,
                      rel std {
                        year 2003,
                        month 6,
                        day 26
                      }
                    }
                  },
                  starts {
                    411,
                    377
                  },
                  len 23
                }
              }
            },
            {
              type partial,
              dim 2,
              segs dendiag {
                {
                  dim 2,
                  ids {
                    pdb {
                      mol "1PW4",
                      chain 65,
                      rel std {
                        year 2003,
                        month 6,
                        day 30
                      }
                    },
                    gi 81625761
                  },
                  starts {
                    29,
                    19
                  },
                  len 26
                },
                {
                  dim 2,
                  ids {
                    pdb {
                      mol "1PW4",
                      chain 65,
                      rel std {
                        year 2003,
                        month 6,
                        day 30
                      }
                    },
                    gi 81625761
                  },
                  starts {
                    60,
                    51
                  },
                  len 23
                },
                {
                  dim 2,
                  ids {
                    pdb {
                      mol "1PW4",
                      chain 65,
                      rel std {
                        year 2003,
                        month 6,
                        day 30
                      }
                    },
                    gi 81625761
                  },
                  starts {
                    85,
                    76
                  },
                  len 7
                },
                {
                  dim 2,
                  ids {
                    pdb {
                      mol "1PW4",
                      chain 65,
                      rel std {
                        year 2003,
                        month 6,
                        day 30
                      }
                    },
                    gi 81625761
                  },
                  starts {
                    93,
                    84
                  },
                  len 14
                },
                {
                  dim 2,
                  ids {
                    pdb {
                      mol "1PW4",
                      chain 65,
                      rel std {
                        year 2003,
                        month 6,
                        day 30
                      }
                    },
                    gi 81625761
                  },
                  starts {
                    121,
                    108
                  },
                  len 24
                },
                {
                  dim 2,
                  ids {
                    pdb {
                      mol "1PW4",
                      chain 65,
                      rel std {
                        year 2003,
                        month 6,
                        day 30
                      }
                    },
                    gi 81625761
                  },
                  starts {
                    155,
                    142
                  },
                  len 23
                },
                {
                  dim 2,
                  ids {
                    pdb {
                      mol "1PW4",
                      chain 65,
                      rel std {
                        year 2003,
                        month 6,
                        day 30
                      }
                    },
                    gi 81625761
                  },
                  starts {
                    191,
                    174
                  },
                  len 19
                },
                {
                  dim 2,
                  ids {
                    pdb {
                      mol "1PW4",
                      chain 65,
                      rel std {
                        year 2003,
                        month 6,
                        day 30
                      }
                    },
                    gi 81625761
                  },
                  starts {
                    251,
                    288
                  },
                  len 25
                },
                {
                  dim 2,
                  ids {
                    pdb {
                      mol "1PW4",
                      chain 65,
                      rel std {
                        year 2003,
                        month 6,
                        day 30
                      }
                    },
                    gi 81625761
                  },
                  starts {
                    289,
                    322
                  },
                  len 19
                },
                {
                  dim 2,
                  ids {
                    pdb {
                      mol "1PW4",
                      chain 65,
                      rel std {
                        year 2003,
                        month 6,
                        day 30
                      }
                    },
                    gi 81625761
                  },
                  starts {
                    312,
                    350
                  },
                  len 6
                },
                {
                  dim 2,
                  ids {
                    pdb {
                      mol "1PW4",
                      chain 65,
                      rel std {
                        year 2003,
                        month 6,
                        day 30
                      }
                    },
                    gi 81625761
                  },
                  starts {
                    323,
                    358
                  },
                  len 14
                },
                {
                  dim 2,
                  ids {
                    pdb {
                      mol "1PW4",
                      chain 65,
                      rel std {
                        year 2003,
                        month 6,
                        day 30
                      }
                    },
                    gi 81625761
                  },
                  starts {
                    347,
                    382
                  },
                  len 23
                },
                {
                  dim 2,
                  ids {
                    pdb {
                      mol "1PW4",
                      chain 65,
                      rel std {
                        year 2003,
                        month 6,
                        day 30
                      }
                    },
                    gi 81625761
                  },
                  starts {
                    380,
                    412
                  },
                  len 23
                },
                {
                  dim 2,
                  ids {
                    pdb {
                      mol "1PW4",
                      chain 65,
                      rel std {
                        year 2003,
                        month 6,
                        day 30
                      }
                    },
                    gi 81625761
                  },
                  starts {
                    411,
                    505
                  },
                  len 23
                }
              }
            },
            {
              type partial,
              dim 2,
              segs dendiag {
                {
                  dim 2,
                  ids {
                    pdb {
                      mol "1PW4",
                      chain 65,
                      rel std {
                        year 2003,
                        month 6,
                        day 30
                      }
                    },
                    gi 74638377
                  },
                  starts {
                    29,
                    45
                  },
                  len 26
                },
                {
                  dim 2,
                  ids {
                    pdb {
                      mol "1PW4",
                      chain 65,
                      rel std {
                        year 2003,
                        month 6,
                        day 30
                      }
                    },
                    gi 74638377
                  },
                  starts {
                    60,
                    76
                  },
                  len 23
                },
                {
                  dim 2,
                  ids {
                    pdb {
                      mol "1PW4",
                      chain 65,
                      rel std {
                        year 2003,
                        month 6,
                        day 30
                      }
                    },
                    gi 74638377
                  },
                  starts {
                    85,
                    101
                  },
                  len 7
                },
                {
                  dim 2,
                  ids {
                    pdb {
                      mol "1PW4",
                      chain 65,
                      rel std {
                        year 2003,
                        month 6,
                        day 30
                      }
                    },
                    gi 74638377
                  },
                  starts {
                    93,
                    109
                  },
                  len 14
                },
                {
                  dim 2,
                  ids {
                    pdb {
                      mol "1PW4",
                      chain 65,
                      rel std {
                        year 2003,
                        month 6,
                        day 30
                      }
                    },
                    gi 74638377
                  },
                  starts {
                    121,
                    133
                  },
                  len 24
                },
                {
                  dim 2,
                  ids {
                    pdb {
                      mol "1PW4",
                      chain 65,
                      rel std {
                        year 2003,
                        month 6,
                        day 30
                      }
                    },
                    gi 74638377
                  },
                  starts {
                    155,
                    166
                  },
                  len 23
                },
                {
                  dim 2,
                  ids {
                    pdb {
                      mol "1PW4",
                      chain 65,
                      rel std {
                        year 2003,
                        month 6,
                        day 30
                      }
                    },
                    gi 74638377
                  },
                  starts {
                    191,
                    198
                  },
                  len 19
                },
                {
                  dim 2,
                  ids {
                    pdb {
                      mol "1PW4",
                      chain 65,
                      rel std {
                        year 2003,
                        month 6,
                        day 30
                      }
                    },
                    gi 74638377
                  },
                  starts {
                    251,
                    309
                  },
                  len 25
                },
                {
                  dim 2,
                  ids {
                    pdb {
                      mol "1PW4",
                      chain 65,
                      rel std {
                        year 2003,
                        month 6,
                        day 30
                      }
                    },
                    gi 74638377
                  },
                  starts {
                    289,
                    350
                  },
                  len 19
                },
                {
                  dim 2,
                  ids {
                    pdb {
                      mol "1PW4",
                      chain 65,
                      rel std {
                        year 2003,
                        month 6,
                        day 30
                      }
                    },
                    gi 74638377
                  },
                  starts {
                    312,
                    375
                  },
                  len 6
                },
                {
                  dim 2,
                  ids {
                    pdb {
                      mol "1PW4",
                      chain 65,
                      rel std {
                        year 2003,
                        month 6,
                        day 30
                      }
                    },
                    gi 74638377
                  },
                  starts {
                    323,
                    382
                  },
                  len 14
                },
                {
                  dim 2,
                  ids {
                    pdb {
                      mol "1PW4",
                      chain 65,
                      rel std {
                        year 2003,
                        month 6,
                        day 30
                      }
                    },
                    gi 74638377
                  },
                  starts {
                    347,
                    409
                  },
                  len 23
                },
                {
                  dim 2,
                  ids {
                    pdb {
                      mol "1PW4",
                      chain 65,
                      rel std {
                        year 2003,
                        month 6,
                        day 30
                      }
                    },
                    gi 74638377
                  },
                  starts {
                    380,
                    439
                  },
                  len 23
                },
                {
                  dim 2,
                  ids {
                    pdb {
                      mol "1PW4",
                      chain 65,
                      rel std {
                        year 2003,
                        month 6,
                        day 30
                      }
                    },
                    gi 74638377
                  },
                  starts {
                    411,
                    531
                  },
                  len 23
                }
              }
            },
            {
              type partial,
              dim 2,
              segs dendiag {
                {
                  dim 2,
                  ids {
                    pdb {
                      mol "1PW4",
                      chain 65,
                      rel std {
                        year 2003,
                        month 6,
                        day 30
                      }
                    },
                    gi 3915990
                  },
                  starts {
                    29,
                    15
                  },
                  len 26
                },
                {
                  dim 2,
                  ids {
                    pdb {
                      mol "1PW4",
                      chain 65,
                      rel std {
                        year 2003,
                        month 6,
                        day 30
                      }
                    },
                    gi 3915990
                  },
                  starts {
                    60,
                    47
                  },
                  len 23
                },
                {
                  dim 2,
                  ids {
                    pdb {
                      mol "1PW4",
                      chain 65,
                      rel std {
                        year 2003,
                        month 6,
                        day 30
                      }
                    },
                    gi 3915990
                  },
                  starts {
                    85,
                    72
                  },
                  len 7
                },
                {
                  dim 2,
                  ids {
                    pdb {
                      mol "1PW4",
                      chain 65,
                      rel std {
                        year 2003,
                        month 6,
                        day 30
                      }
                    },
                    gi 3915990
                  },
                  starts {
                    93,
                    80
                  },
                  len 14
                },
                {
                  dim 2,
                  ids {
                    pdb {
                      mol "1PW4",
                      chain 65,
                      rel std {
                        year 2003,
                        month 6,
                        day 30
                      }
                    },
                    gi 3915990
                  },
                  starts {
                    121,
                    104
                  },
                  len 24
                },
                {
                  dim 2,
                  ids {
                    pdb {
                      mol "1PW4",
                      chain 65,
                      rel std {
                        year 2003,
                        month 6,
                        day 30
                      }
                    },
                    gi 3915990
                  },
                  starts {
                    155,
                    138
                  },
                  len 23
                },
                {
                  dim 2,
                  ids {
                    pdb {
                      mol "1PW4",
                      chain 65,
                      rel std {
                        year 2003,
                        month 6,
                        day 30
                      }
                    },
                    gi 3915990
                  },
                  starts {
                    191,
                    170
                  },
                  len 19
                },
                {
                  dim 2,
                  ids {
                    pdb {
                      mol "1PW4",
                      chain 65,
                      rel std {
                        year 2003,
                        month 6,
                        day 30
                      }
                    },
                    gi 3915990
                  },
                  starts {
                    251,
                    269
                  },
                  len 25
                },
                {
                  dim 2,
                  ids {
                    pdb {
                      mol "1PW4",
                      chain 65,
                      rel std {
                        year 2003,
                        month 6,
                        day 30
                      }
                    },
                    gi 3915990
                  },
                  starts {
                    289,
                    303
                  },
                  len 19
                },
                {
                  dim 2,
                  ids {
                    pdb {
                      mol "1PW4",
                      chain 65,
                      rel std {
                        year 2003,
                        month 6,
                        day 30
                      }
                    },
                    gi 3915990
                  },
                  starts {
                    312,
                    326
                  },
                  len 6
                },
                {
                  dim 2,
                  ids {
                    pdb {
                      mol "1PW4",
                      chain 65,
                      rel std {
                        year 2003,
                        month 6,
                        day 30
                      }
                    },
                    gi 3915990
                  },
                  starts {
                    323,
                    333
                  },
                  len 14
                },
                {
                  dim 2,
                  ids {
                    pdb {
                      mol "1PW4",
                      chain 65,
                      rel std {
                        year 2003,
                        month 6,
                        day 30
                      }
                    },
                    gi 3915990
                  },
                  starts {
                    347,
                    362
                  },
                  len 23
                },
                {
                  dim 2,
                  ids {
                    pdb {
                      mol "1PW4",
                      chain 65,
                      rel std {
                        year 2003,
                        month 6,
                        day 30
                      }
                    },
                    gi 3915990
                  },
                  starts {
                    380,
                    392
                  },
                  len 23
                },
                {
                  dim 2,
                  ids {
                    pdb {
                      mol "1PW4",
                      chain 65,
                      rel std {
                        year 2003,
                        month 6,
                        day 30
                      }
                    },
                    gi 3915990
                  },
                  starts {
                    411,
                    482
                  },
                  len 23
                }
              }
            },
            {
              type partial,
              dim 2,
              segs dendiag {
                {
                  dim 2,
                  ids {
                    pdb {
                      mol "1PW4",
                      chain 65,
                      rel std {
                        year 2003,
                        month 6,
                        day 30
                      }
                    },
                    gi 81810994
                  },
                  starts {
                    29,
                    19
                  },
                  len 26
                },
                {
                  dim 2,
                  ids {
                    pdb {
                      mol "1PW4",
                      chain 65,
                      rel std {
                        year 2003,
                        month 6,
                        day 30
                      }
                    },
                    gi 81810994
                  },
                  starts {
                    60,
                    51
                  },
                  len 23
                },
                {
                  dim 2,
                  ids {
                    pdb {
                      mol "1PW4",
                      chain 65,
                      rel std {
                        year 2003,
                        month 6,
                        day 30
                      }
                    },
                    gi 81810994
                  },
                  starts {
                    85,
                    76
                  },
                  len 7
                },
                {
                  dim 2,
                  ids {
                    pdb {
                      mol "1PW4",
                      chain 65,
                      rel std {
                        year 2003,
                        month 6,
                        day 30
                      }
                    },
                    gi 81810994
                  },
                  starts {
                    93,
                    89
                  },
                  len 14
                },
                {
                  dim 2,
                  ids {
                    pdb {
                      mol "1PW4",
                      chain 65,
                      rel std {
                        year 2003,
                        month 6,
                        day 30
                      }
                    },
                    gi 81810994
                  },
                  starts {
                    121,
                    108
                  },
                  len 24
                },
                {
                  dim 2,
                  ids {
                    pdb {
                      mol "1PW4",
                      chain 65,
                      rel std {
                        year 2003,
                        month 6,
                        day 30
                      }
                    },
                    gi 81810994
                  },
                  starts {
                    155,
                    138
                  },
                  len 23
                },
                {
                  dim 2,
                  ids {
                    pdb {
                      mol "1PW4",
                      chain 65,
                      rel std {
                        year 2003,
                        month 6,
                        day 30
                      }
                    },
                    gi 81810994
                  },
                  starts {
                    191,
                    173
                  },
                  len 19
                },
                {
                  dim 2,
                  ids {
                    pdb {
                      mol "1PW4",
                      chain 65,
                      rel std {
                        year 2003,
                        month 6,
                        day 30
                      }
                    },
                    gi 81810994
                  },
                  starts {
                    251,
                    277
                  },
                  len 25
                },
                {
                  dim 2,
                  ids {
                    pdb {
                      mol "1PW4",
                      chain 65,
                      rel std {
                        year 2003,
                        month 6,
                        day 30
                      }
                    },
                    gi 81810994
                  },
                  starts {
                    289,
                    311
                  },
                  len 19
                },
                {
                  dim 2,
                  ids {
                    pdb {
                      mol "1PW4",
                      chain 65,
                      rel std {
                        year 2003,
                        month 6,
                        day 30
                      }
                    },
                    gi 81810994
                  },
                  starts {
                    312,
                    336
                  },
                  len 6
                },
                {
                  dim 2,
                  ids {
                    pdb {
                      mol "1PW4",
                      chain 65,
                      rel std {
                        year 2003,
                        month 6,
                        day 30
                      }
                    },
                    gi 81810994
                  },
                  starts {
                    323,
                    344
                  },
                  len 14
                },
                {
                  dim 2,
                  ids {
                    pdb {
                      mol "1PW4",
                      chain 65,
                      rel std {
                        year 2003,
                        month 6,
                        day 30
                      }
                    },
                    gi 81810994
                  },
                  starts {
                    347,
                    372
                  },
                  len 23
                },
                {
                  dim 2,
                  ids {
                    pdb {
                      mol "1PW4",
                      chain 65,
                      rel std {
                        year 2003,
                        month 6,
                        day 30
                      }
                    },
                    gi 81810994
                  },
                  starts {
                    380,
                    402
                  },
                  len 23
                },
                {
                  dim 2,
                  ids {
                    pdb {
                      mol "1PW4",
                      chain 65,
                      rel std {
                        year 2003,
                        month 6,
                        day 30
                      }
                    },
                    gi 81810994
                  },
                  starts {
                    411,
                    491
                  },
                  len 23
                }
              }
            },
            {
              type partial,
              dim 2,
              segs dendiag {
                {
                  dim 2,
                  ids {
                    pdb {
                      mol "1PW4",
                      chain 65,
                      rel std {
                        year 2003,
                        month 6,
                        day 30
                      }
                    },
                    gi 730908
                  },
                  starts {
                    29,
                    27
                  },
                  len 26
                },
                {
                  dim 2,
                  ids {
                    pdb {
                      mol "1PW4",
                      chain 65,
                      rel std {
                        year 2003,
                        month 6,
                        day 30
                      }
                    },
                    gi 730908
                  },
                  starts {
                    60,
                    59
                  },
                  len 23
                },
                {
                  dim 2,
                  ids {
                    pdb {
                      mol "1PW4",
                      chain 65,
                      rel std {
                        year 2003,
                        month 6,
                        day 30
                      }
                    },
                    gi 730908
                  },
                  starts {
                    85,
                    84
                  },
                  len 7
                },
                {
                  dim 2,
                  ids {
                    pdb {
                      mol "1PW4",
                      chain 65,
                      rel std {
                        year 2003,
                        month 6,
                        day 30
                      }
                    },
                    gi 730908
                  },
                  starts {
                    93,
                    92
                  },
                  len 14
                },
                {
                  dim 2,
                  ids {
                    pdb {
                      mol "1PW4",
                      chain 65,
                      rel std {
                        year 2003,
                        month 6,
                        day 30
                      }
                    },
                    gi 730908
                  },
                  starts {
                    121,
                    116
                  },
                  len 24
                },
                {
                  dim 2,
                  ids {
                    pdb {
                      mol "1PW4",
                      chain 65,
                      rel std {
                        year 2003,
                        month 6,
                        day 30
                      }
                    },
                    gi 730908
                  },
                  starts {
                    155,
                    150
                  },
                  len 23
                },
                {
                  dim 2,
                  ids {
                    pdb {
                      mol "1PW4",
                      chain 65,
                      rel std {
                        year 2003,
                        month 6,
                        day 30
                      }
                    },
                    gi 730908
                  },
                  starts {
                    191,
                    182
                  },
                  len 19
                },
                {
                  dim 2,
                  ids {
                    pdb {
                      mol "1PW4",
                      chain 65,
                      rel std {
                        year 2003,
                        month 6,
                        day 30
                      }
                    },
                    gi 730908
                  },
                  starts {
                    251,
                    282
                  },
                  len 25
                },
                {
                  dim 2,
                  ids {
                    pdb {
                      mol "1PW4",
                      chain 65,
                      rel std {
                        year 2003,
                        month 6,
                        day 30
                      }
                    },
                    gi 730908
                  },
                  starts {
                    289,
                    316
                  },
                  len 19
                },
                {
                  dim 2,
                  ids {
                    pdb {
                      mol "1PW4",
                      chain 65,
                      rel std {
                        year 2003,
                        month 6,
                        day 30
                      }
                    },
                    gi 730908
                  },
                  starts {
                    312,
                    339
                  },
                  len 6
                },
                {
                  dim 2,
                  ids {
                    pdb {
                      mol "1PW4",
                      chain 65,
                      rel std {
                        year 2003,
                        month 6,
                        day 30
                      }
                    },
                    gi 730908
                  },
                  starts {
                    323,
                    347
                  },
                  len 14
                },
                {
                  dim 2,
                  ids {
                    pdb {
                      mol "1PW4",
                      chain 65,
                      rel std {
                        year 2003,
                        month 6,
                        day 30
                      }
                    },
                    gi 730908
                  },
                  starts {
                    347,
                    375
                  },
                  len 23
                },
                {
                  dim 2,
                  ids {
                    pdb {
                      mol "1PW4",
                      chain 65,
                      rel std {
                        year 2003,
                        month 6,
                        day 30
                      }
                    },
                    gi 730908
                  },
                  starts {
                    380,
                    405
                  },
                  len 23
                },
                {
                  dim 2,
                  ids {
                    pdb {
                      mol "1PW4",
                      chain 65,
                      rel std {
                        year 2003,
                        month 6,
                        day 30
                      }
                    },
                    gi 730908
                  },
                  starts {
                    411,
                    493
                  },
                  len 23
                }
              }
            },
            {
              type partial,
              dim 2,
              segs dendiag {
                {
                  dim 2,
                  ids {
                    pdb {
                      mol "1PW4",
                      chain 65,
                      rel std {
                        year 2003,
                        month 6,
                        day 30
                      }
                    },
                    gi 74627205
                  },
                  starts {
                    29,
                    251
                  },
                  len 26
                },
                {
                  dim 2,
                  ids {
                    pdb {
                      mol "1PW4",
                      chain 65,
                      rel std {
                        year 2003,
                        month 6,
                        day 30
                      }
                    },
                    gi 74627205
                  },
                  starts {
                    60,
                    282
                  },
                  len 23
                },
                {
                  dim 2,
                  ids {
                    pdb {
                      mol "1PW4",
                      chain 65,
                      rel std {
                        year 2003,
                        month 6,
                        day 30
                      }
                    },
                    gi 74627205
                  },
                  starts {
                    85,
                    307
                  },
                  len 7
                },
                {
                  dim 2,
                  ids {
                    pdb {
                      mol "1PW4",
                      chain 65,
                      rel std {
                        year 2003,
                        month 6,
                        day 30
                      }
                    },
                    gi 74627205
                  },
                  starts {
                    93,
                    323
                  },
                  len 14
                },
                {
                  dim 2,
                  ids {
                    pdb {
                      mol "1PW4",
                      chain 65,
                      rel std {
                        year 2003,
                        month 6,
                        day 30
                      }
                    },
                    gi 74627205
                  },
                  starts {
                    121,
                    339
                  },
                  len 24
                },
                {
                  dim 2,
                  ids {
                    pdb {
                      mol "1PW4",
                      chain 65,
                      rel std {
                        year 2003,
                        month 6,
                        day 30
                      }
                    },
                    gi 74627205
                  },
                  starts {
                    155,
                    373
                  },
                  len 23
                },
                {
                  dim 2,
                  ids {
                    pdb {
                      mol "1PW4",
                      chain 65,
                      rel std {
                        year 2003,
                        month 6,
                        day 30
                      }
                    },
                    gi 74627205
                  },
                  starts {
                    191,
                    407
                  },
                  len 19
                },
                {
                  dim 2,
                  ids {
                    pdb {
                      mol "1PW4",
                      chain 65,
                      rel std {
                        year 2003,
                        month 6,
                        day 30
                      }
                    },
                    gi 74627205
                  },
                  starts {
                    251,
                    524
                  },
                  len 25
                },
                {
                  dim 2,
                  ids {
                    pdb {
                      mol "1PW4",
                      chain 65,
                      rel std {
                        year 2003,
                        month 6,
                        day 30
                      }
                    },
                    gi 74627205
                  },
                  starts {
                    289,
                    558
                  },
                  len 19
                },
                {
                  dim 2,
                  ids {
                    pdb {
                      mol "1PW4",
                      chain 65,
                      rel std {
                        year 2003,
                        month 6,
                        day 30
                      }
                    },
                    gi 74627205
                  },
                  starts {
                    312,
                    578
                  },
                  len 6
                },
                {
                  dim 2,
                  ids {
                    pdb {
                      mol "1PW4",
                      chain 65,
                      rel std {
                        year 2003,
                        month 6,
                        day 30
                      }
                    },
                    gi 74627205
                  },
                  starts {
                    323,
                    593
                  },
                  len 14
                },
                {
                  dim 2,
                  ids {
                    pdb {
                      mol "1PW4",
                      chain 65,
                      rel std {
                        year 2003,
                        month 6,
                        day 30
                      }
                    },
                    gi 74627205
                  },
                  starts {
                    347,
                    618
                  },
                  len 23
                },
                {
                  dim 2,
                  ids {
                    pdb {
                      mol "1PW4",
                      chain 65,
                      rel std {
                        year 2003,
                        month 6,
                        day 30
                      }
                    },
                    gi 74627205
                  },
                  starts {
                    380,
                    648
                  },
                  len 23
                },
                {
                  dim 2,
                  ids {
                    pdb {
                      mol "1PW4",
                      chain 65,
                      rel std {
                        year 2003,
                        month 6,
                        day 30
                      }
                    },
                    gi 74627205
                  },
                  starts {
                    411,
                    735
                  },
                  len 23
                }
              }
            },
            {
              type partial,
              dim 2,
              segs dendiag {
                {
                  dim 2,
                  ids {
                    pdb {
                      mol "1PW4",
                      chain 65,
                      rel std {
                        year 2003,
                        month 6,
                        day 30
                      }
                    },
                    gi 2501164
                  },
                  starts {
                    29,
                    38
                  },
                  len 26
                },
                {
                  dim 2,
                  ids {
                    pdb {
                      mol "1PW4",
                      chain 65,
                      rel std {
                        year 2003,
                        month 6,
                        day 30
                      }
                    },
                    gi 2501164
                  },
                  starts {
                    60,
                    69
                  },
                  len 23
                },
                {
                  dim 2,
                  ids {
                    pdb {
                      mol "1PW4",
                      chain 65,
                      rel std {
                        year 2003,
                        month 6,
                        day 30
                      }
                    },
                    gi 2501164
                  },
                  starts {
                    85,
                    94
                  },
                  len 7
                },
                {
                  dim 2,
                  ids {
                    pdb {
                      mol "1PW4",
                      chain 65,
                      rel std {
                        year 2003,
                        month 6,
                        day 30
                      }
                    },
                    gi 2501164
                  },
                  starts {
                    93,
                    102
                  },
                  len 14
                },
                {
                  dim 2,
                  ids {
                    pdb {
                      mol "1PW4",
                      chain 65,
                      rel std {
                        year 2003,
                        month 6,
                        day 30
                      }
                    },
                    gi 2501164
                  },
                  starts {
                    121,
                    126
                  },
                  len 24
                },
                {
                  dim 2,
                  ids {
                    pdb {
                      mol "1PW4",
                      chain 65,
                      rel std {
                        year 2003,
                        month 6,
                        day 30
                      }
                    },
                    gi 2501164
                  },
                  starts {
                    155,
                    160
                  },
                  len 23
                },
                {
                  dim 2,
                  ids {
                    pdb {
                      mol "1PW4",
                      chain 65,
                      rel std {
                        year 2003,
                        month 6,
                        day 30
                      }
                    },
                    gi 2501164
                  },
                  starts {
                    191,
                    192
                  },
                  len 19
                },
                {
                  dim 2,
                  ids {
                    pdb {
                      mol "1PW4",
                      chain 65,
                      rel std {
                        year 2003,
                        month 6,
                        day 30
                      }
                    },
                    gi 2501164
                  },
                  starts {
                    251,
                    291
                  },
                  len 25
                },
                {
                  dim 2,
                  ids {
                    pdb {
                      mol "1PW4",
                      chain 65,
                      rel std {
                        year 2003,
                        month 6,
                        day 30
                      }
                    },
                    gi 2501164
                  },
                  starts {
                    289,
                    329
                  },
                  len 19
                },
                {
                  dim 2,
                  ids {
                    pdb {
                      mol "1PW4",
                      chain 65,
                      rel std {
                        year 2003,
                        month 6,
                        day 30
                      }
                    },
                    gi 2501164
                  },
                  starts {
                    312,
                    348
                  },
                  len 6
                },
                {
                  dim 2,
                  ids {
                    pdb {
                      mol "1PW4",
                      chain 65,
                      rel std {
                        year 2003,
                        month 6,
                        day 30
                      }
                    },
                    gi 2501164
                  },
                  starts {
                    323,
                    366
                  },
                  len 14
                },
                {
                  dim 2,
                  ids {
                    pdb {
                      mol "1PW4",
                      chain 65,
                      rel std {
                        year 2003,
                        month 6,
                        day 30
                      }
                    },
                    gi 2501164
                  },
                  starts {
                    347,
                    415
                  },
                  len 23
                },
                {
                  dim 2,
                  ids {
                    pdb {
                      mol "1PW4",
                      chain 65,
                      rel std {
                        year 2003,
                        month 6,
                        day 30
                      }
                    },
                    gi 2501164
                  },
                  starts {
                    380,
                    445
                  },
                  len 23
                },
                {
                  dim 2,
                  ids {
                    pdb {
                      mol "1PW4",
                      chain 65,
                      rel std {
                        year 2003,
                        month 6,
                        day 30
                      }
                    },
                    gi 2501164
                  },
                  starts {
                    411,
                    529
                  },
                  len 23
                }
              }
            },
            {
              type partial,
              dim 2,
              segs dendiag {
                {
                  dim 2,
                  ids {
                    pdb {
                      mol "1PW4",
                      chain 65,
                      rel std {
                        year 2003,
                        month 6,
                        day 30
                      }
                    },
                    gi 60392976
                  },
                  starts {
                    29,
                    20
                  },
                  len 26
                },
                {
                  dim 2,
                  ids {
                    pdb {
                      mol "1PW4",
                      chain 65,
                      rel std {
                        year 2003,
                        month 6,
                        day 30
                      }
                    },
                    gi 60392976
                  },
                  starts {
                    60,
                    52
                  },
                  len 23
                },
                {
                  dim 2,
                  ids {
                    pdb {
                      mol "1PW4",
                      chain 65,
                      rel std {
                        year 2003,
                        month 6,
                        day 30
                      }
                    },
                    gi 60392976
                  },
                  starts {
                    85,
                    77
                  },
                  len 7
                },
                {
                  dim 2,
                  ids {
                    pdb {
                      mol "1PW4",
                      chain 65,
                      rel std {
                        year 2003,
                        month 6,
                        day 30
                      }
                    },
                    gi 60392976
                  },
                  starts {
                    93,
                    85
                  },
                  len 14
                },
                {
                  dim 2,
                  ids {
                    pdb {
                      mol "1PW4",
                      chain 65,
                      rel std {
                        year 2003,
                        month 6,
                        day 30
                      }
                    },
                    gi 60392976
                  },
                  starts {
                    121,
                    109
                  },
                  len 24
                },
                {
                  dim 2,
                  ids {
                    pdb {
                      mol "1PW4",
                      chain 65,
                      rel std {
                        year 2003,
                        month 6,
                        day 30
                      }
                    },
                    gi 60392976
                  },
                  starts {
                    155,
                    144
                  },
                  len 23
                },
                {
                  dim 2,
                  ids {
                    pdb {
                      mol "1PW4",
                      chain 65,
                      rel std {
                        year 2003,
                        month 6,
                        day 30
                      }
                    },
                    gi 60392976
                  },
                  starts {
                    191,
                    176
                  },
                  len 19
                },
                {
                  dim 2,
                  ids {
                    pdb {
                      mol "1PW4",
                      chain 65,
                      rel std {
                        year 2003,
                        month 6,
                        day 30
                      }
                    },
                    gi 60392976
                  },
                  starts {
                    251,
                    273
                  },
                  len 25
                },
                {
                  dim 2,
                  ids {
                    pdb {
                      mol "1PW4",
                      chain 65,
                      rel std {
                        year 2003,
                        month 6,
                        day 30
                      }
                    },
                    gi 60392976
                  },
                  starts {
                    289,
                    311
                  },
                  len 19
                },
                {
                  dim 2,
                  ids {
                    pdb {
                      mol "1PW4",
                      chain 65,
                      rel std {
                        year 2003,
                        month 6,
                        day 30
                      }
                    },
                    gi 60392976
                  },
                  starts {
                    312,
                    334
                  },
                  len 6
                },
                {
                  dim 2,
                  ids {
                    pdb {
                      mol "1PW4",
                      chain 65,
                      rel std {
                        year 2003,
                        month 6,
                        day 30
                      }
                    },
                    gi 60392976
                  },
                  starts {
                    323,
                    342
                  },
                  len 14
                },
                {
                  dim 2,
                  ids {
                    pdb {
                      mol "1PW4",
                      chain 65,
                      rel std {
                        year 2003,
                        month 6,
                        day 30
                      }
                    },
                    gi 60392976
                  },
                  starts {
                    347,
                    370
                  },
                  len 23
                },
                {
                  dim 2,
                  ids {
                    pdb {
                      mol "1PW4",
                      chain 65,
                      rel std {
                        year 2003,
                        month 6,
                        day 30
                      }
                    },
                    gi 60392976
                  },
                  starts {
                    380,
                    399
                  },
                  len 23
                },
                {
                  dim 2,
                  ids {
                    pdb {
                      mol "1PW4",
                      chain 65,
                      rel std {
                        year 2003,
                        month 6,
                        day 30
                      }
                    },
                    gi 60392976
                  },
                  starts {
                    411,
                    481
                  },
                  len 23
                }
              }
            },
            {
              type partial,
              dim 2,
              segs dendiag {
                {
                  dim 2,
                  ids {
                    pdb {
                      mol "1PW4",
                      chain 65,
                      rel std {
                        year 2003,
                        month 6,
                        day 30
                      }
                    },
                    gi 81503329
                  },
                  starts {
                    29,
                    15
                  },
                  len 26
                },
                {
                  dim 2,
                  ids {
                    pdb {
                      mol "1PW4",
                      chain 65,
                      rel std {
                        year 2003,
                        month 6,
                        day 30
                      }
                    },
                    gi 81503329
                  },
                  starts {
                    60,
                    47
                  },
                  len 23
                },
                {
                  dim 2,
                  ids {
                    pdb {
                      mol "1PW4",
                      chain 65,
                      rel std {
                        year 2003,
                        month 6,
                        day 30
                      }
                    },
                    gi 81503329
                  },
                  starts {
                    85,
                    72
                  },
                  len 7
                },
                {
                  dim 2,
                  ids {
                    pdb {
                      mol "1PW4",
                      chain 65,
                      rel std {
                        year 2003,
                        month 6,
                        day 30
                      }
                    },
                    gi 81503329
                  },
                  starts {
                    93,
                    80
                  },
                  len 14
                },
                {
                  dim 2,
                  ids {
                    pdb {
                      mol "1PW4",
                      chain 65,
                      rel std {
                        year 2003,
                        month 6,
                        day 30
                      }
                    },
                    gi 81503329
                  },
                  starts {
                    121,
                    104
                  },
                  len 24
                },
                {
                  dim 2,
                  ids {
                    pdb {
                      mol "1PW4",
                      chain 65,
                      rel std {
                        year 2003,
                        month 6,
                        day 30
                      }
                    },
                    gi 81503329
                  },
                  starts {
                    155,
                    138
                  },
                  len 23
                },
                {
                  dim 2,
                  ids {
                    pdb {
                      mol "1PW4",
                      chain 65,
                      rel std {
                        year 2003,
                        month 6,
                        day 30
                      }
                    },
                    gi 81503329
                  },
                  starts {
                    191,
                    170
                  },
                  len 19
                },
                {
                  dim 2,
                  ids {
                    pdb {
                      mol "1PW4",
                      chain 65,
                      rel std {
                        year 2003,
                        month 6,
                        day 30
                      }
                    },
                    gi 81503329
                  },
                  starts {
                    251,
                    272
                  },
                  len 25
                },
                {
                  dim 2,
                  ids {
                    pdb {
                      mol "1PW4",
                      chain 65,
                      rel std {
                        year 2003,
                        month 6,
                        day 30
                      }
                    },
                    gi 81503329
                  },
                  starts {
                    289,
                    306
                  },
                  len 19
                },
                {
                  dim 2,
                  ids {
                    pdb {
                      mol "1PW4",
                      chain 65,
                      rel std {
                        year 2003,
                        month 6,
                        day 30
                      }
                    },
                    gi 81503329
                  },
                  starts {
                    312,
                    325
                  },
                  len 6
                },
                {
                  dim 2,
                  ids {
                    pdb {
                      mol "1PW4",
                      chain 65,
                      rel std {
                        year 2003,
                        month 6,
                        day 30
                      }
                    },
                    gi 81503329
                  },
                  starts {
                    323,
                    335
                  },
                  len 14
                },
                {
                  dim 2,
                  ids {
                    pdb {
                      mol "1PW4",
                      chain 65,
                      rel std {
                        year 2003,
                        month 6,
                        day 30
                      }
                    },
                    gi 81503329
                  },
                  starts {
                    347,
                    365
                  },
                  len 23
                },
                {
                  dim 2,
                  ids {
                    pdb {
                      mol "1PW4",
                      chain 65,
                      rel std {
                        year 2003,
                        month 6,
                        day 30
                      }
                    },
                    gi 81503329
                  },
                  starts {
                    380,
                    395
                  },
                  len 23
                },
                {
                  dim 2,
                  ids {
                    pdb {
                      mol "1PW4",
                      chain 65,
                      rel std {
                        year 2003,
                        month 6,
                        day 30
                      }
                    },
                    gi 81503329
                  },
                  starts {
                    411,
                    476
                  },
                  len 23
                }
              }
            },
            {
              type partial,
              dim 2,
              segs dendiag {
                {
                  dim 2,
                  ids {
                    pdb {
                      mol "1PW4",
                      chain 65,
                      rel std {
                        year 2003,
                        month 6,
                        day 30
                      }
                    },
                    gi 84027815
                  },
                  starts {
                    29,
                    15
                  },
                  len 26
                },
                {
                  dim 2,
                  ids {
                    pdb {
                      mol "1PW4",
                      chain 65,
                      rel std {
                        year 2003,
                        month 6,
                        day 30
                      }
                    },
                    gi 84027815
                  },
                  starts {
                    60,
                    47
                  },
                  len 23
                },
                {
                  dim 2,
                  ids {
                    pdb {
                      mol "1PW4",
                      chain 65,
                      rel std {
                        year 2003,
                        month 6,
                        day 30
                      }
                    },
                    gi 84027815
                  },
                  starts {
                    85,
                    72
                  },
                  len 7
                },
                {
                  dim 2,
                  ids {
                    pdb {
                      mol "1PW4",
                      chain 65,
                      rel std {
                        year 2003,
                        month 6,
                        day 30
                      }
                    },
                    gi 84027815
                  },
                  starts {
                    93,
                    80
                  },
                  len 14
                },
                {
                  dim 2,
                  ids {
                    pdb {
                      mol "1PW4",
                      chain 65,
                      rel std {
                        year 2003,
                        month 6,
                        day 30
                      }
                    },
                    gi 84027815
                  },
                  starts {
                    121,
                    104
                  },
                  len 24
                },
                {
                  dim 2,
                  ids {
                    pdb {
                      mol "1PW4",
                      chain 65,
                      rel std {
                        year 2003,
                        month 6,
                        day 30
                      }
                    },
                    gi 84027815
                  },
                  starts {
                    155,
                    138
                  },
                  len 23
                },
                {
                  dim 2,
                  ids {
                    pdb {
                      mol "1PW4",
                      chain 65,
                      rel std {
                        year 2003,
                        month 6,
                        day 30
                      }
                    },
                    gi 84027815
                  },
                  starts {
                    191,
                    170
                  },
                  len 19
                },
                {
                  dim 2,
                  ids {
                    pdb {
                      mol "1PW4",
                      chain 65,
                      rel std {
                        year 2003,
                        month 6,
                        day 30
                      }
                    },
                    gi 84027815
                  },
                  starts {
                    251,
                    271
                  },
                  len 25
                },
                {
                  dim 2,
                  ids {
                    pdb {
                      mol "1PW4",
                      chain 65,
                      rel std {
                        year 2003,
                        month 6,
                        day 30
                      }
                    },
                    gi 84027815
                  },
                  starts {
                    289,
                    305
                  },
                  len 19
                },
                {
                  dim 2,
                  ids {
                    pdb {
                      mol "1PW4",
                      chain 65,
                      rel std {
                        year 2003,
                        month 6,
                        day 30
                      }
                    },
                    gi 84027815
                  },
                  starts {
                    312,
                    328
                  },
                  len 6
                },
                {
                  dim 2,
                  ids {
                    pdb {
                      mol "1PW4",
                      chain 65,
                      rel std {
                        year 2003,
                        month 6,
                        day 30
                      }
                    },
                    gi 84027815
                  },
                  starts {
                    323,
                    336
                  },
                  len 14
                },
                {
                  dim 2,
                  ids {
                    pdb {
                      mol "1PW4",
                      chain 65,
                      rel std {
                        year 2003,
                        month 6,
                        day 30
                      }
                    },
                    gi 84027815
                  },
                  starts {
                    347,
                    365
                  },
                  len 23
                },
                {
                  dim 2,
                  ids {
                    pdb {
                      mol "1PW4",
                      chain 65,
                      rel std {
                        year 2003,
                        month 6,
                        day 30
                      }
                    },
                    gi 84027815
                  },
                  starts {
                    380,
                    395
                  },
                  len 23
                },
                {
                  dim 2,
                  ids {
                    pdb {
                      mol "1PW4",
                      chain 65,
                      rel std {
                        year 2003,
                        month 6,
                        day 30
                      }
                    },
                    gi 84027815
                  },
                  starts {
                    411,
                    476
                  },
                  len 23
                }
              }
            },
            {
              type partial,
              dim 2,
              segs dendiag {
                {
                  dim 2,
                  ids {
                    pdb {
                      mol "1PW4",
                      chain 65,
                      rel std {
                        year 2003,
                        month 6,
                        day 30
                      }
                    },
                    gi 20141737
                  },
                  starts {
                    29,
                    7
                  },
                  len 26
                },
                {
                  dim 2,
                  ids {
                    pdb {
                      mol "1PW4",
                      chain 65,
                      rel std {
                        year 2003,
                        month 6,
                        day 30
                      }
                    },
                    gi 20141737
                  },
                  starts {
                    60,
                    39
                  },
                  len 23
                },
                {
                  dim 2,
                  ids {
                    pdb {
                      mol "1PW4",
                      chain 65,
                      rel std {
                        year 2003,
                        month 6,
                        day 30
                      }
                    },
                    gi 20141737
                  },
                  starts {
                    85,
                    64
                  },
                  len 7
                },
                {
                  dim 2,
                  ids {
                    pdb {
                      mol "1PW4",
                      chain 65,
                      rel std {
                        year 2003,
                        month 6,
                        day 30
                      }
                    },
                    gi 20141737
                  },
                  starts {
                    93,
                    72
                  },
                  len 14
                },
                {
                  dim 2,
                  ids {
                    pdb {
                      mol "1PW4",
                      chain 65,
                      rel std {
                        year 2003,
                        month 6,
                        day 30
                      }
                    },
                    gi 20141737
                  },
                  starts {
                    121,
                    96
                  },
                  len 24
                },
                {
                  dim 2,
                  ids {
                    pdb {
                      mol "1PW4",
                      chain 65,
                      rel std {
                        year 2003,
                        month 6,
                        day 30
                      }
                    },
                    gi 20141737
                  },
                  starts {
                    155,
                    131
                  },
                  len 23
                },
                {
                  dim 2,
                  ids {
                    pdb {
                      mol "1PW4",
                      chain 65,
                      rel std {
                        year 2003,
                        month 6,
                        day 30
                      }
                    },
                    gi 20141737
                  },
                  starts {
                    191,
                    163
                  },
                  len 19
                },
                {
                  dim 2,
                  ids {
                    pdb {
                      mol "1PW4",
                      chain 65,
                      rel std {
                        year 2003,
                        month 6,
                        day 30
                      }
                    },
                    gi 20141737
                  },
                  starts {
                    251,
                    258
                  },
                  len 25
                },
                {
                  dim 2,
                  ids {
                    pdb {
                      mol "1PW4",
                      chain 65,
                      rel std {
                        year 2003,
                        month 6,
                        day 30
                      }
                    },
                    gi 20141737
                  },
                  starts {
                    289,
                    296
                  },
                  len 19
                },
                {
                  dim 2,
                  ids {
                    pdb {
                      mol "1PW4",
                      chain 65,
                      rel std {
                        year 2003,
                        month 6,
                        day 30
                      }
                    },
                    gi 20141737
                  },
                  starts {
                    312,
                    319
                  },
                  len 6
                },
                {
                  dim 2,
                  ids {
                    pdb {
                      mol "1PW4",
                      chain 65,
                      rel std {
                        year 2003,
                        month 6,
                        day 30
                      }
                    },
                    gi 20141737
                  },
                  starts {
                    323,
                    327
                  },
                  len 14
                },
                {
                  dim 2,
                  ids {
                    pdb {
                      mol "1PW4",
                      chain 65,
                      rel std {
                        year 2003,
                        month 6,
                        day 30
                      }
                    },
                    gi 20141737
                  },
                  starts {
                    347,
                    355
                  },
                  len 23
                },
                {
                  dim 2,
                  ids {
                    pdb {
                      mol "1PW4",
                      chain 65,
                      rel std {
                        year 2003,
                        month 6,
                        day 30
                      }
                    },
                    gi 20141737
                  },
                  starts {
                    380,
                    385
                  },
                  len 23
                },
                {
                  dim 2,
                  ids {
                    pdb {
                      mol "1PW4",
                      chain 65,
                      rel std {
                        year 2003,
                        month 6,
                        day 30
                      }
                    },
                    gi 20141737
                  },
                  starts {
                    411,
                    466
                  },
                  len 23
                }
              }
            },
            {
              type partial,
              dim 2,
              segs dendiag {
                {
                  dim 2,
                  ids {
                    pdb {
                      mol "1PW4",
                      chain 65,
                      rel std {
                        year 2003,
                        month 6,
                        day 30
                      }
                    },
                    gi 51316579
                  },
                  starts {
                    29,
                    64
                  },
                  len 26
                },
                {
                  dim 2,
                  ids {
                    pdb {
                      mol "1PW4",
                      chain 65,
                      rel std {
                        year 2003,
                        month 6,
                        day 30
                      }
                    },
                    gi 51316579
                  },
                  starts {
                    60,
                    99
                  },
                  len 23
                },
                {
                  dim 2,
                  ids {
                    pdb {
                      mol "1PW4",
                      chain 65,
                      rel std {
                        year 2003,
                        month 6,
                        day 30
                      }
                    },
                    gi 51316579
                  },
                  starts {
                    85,
                    124
                  },
                  len 7
                },
                {
                  dim 2,
                  ids {
                    pdb {
                      mol "1PW4",
                      chain 65,
                      rel std {
                        year 2003,
                        month 6,
                        day 30
                      }
                    },
                    gi 51316579
                  },
                  starts {
                    93,
                    132
                  },
                  len 14
                },
                {
                  dim 2,
                  ids {
                    pdb {
                      mol "1PW4",
                      chain 65,
                      rel std {
                        year 2003,
                        month 6,
                        day 30
                      }
                    },
                    gi 51316579
                  },
                  starts {
                    121,
                    156
                  },
                  len 24
                },
                {
                  dim 2,
                  ids {
                    pdb {
                      mol "1PW4",
                      chain 65,
                      rel std {
                        year 2003,
                        month 6,
                        day 30
                      }
                    },
                    gi 51316579
                  },
                  starts {
                    155,
                    190
                  },
                  len 23
                },
                {
                  dim 2,
                  ids {
                    pdb {
                      mol "1PW4",
                      chain 65,
                      rel std {
                        year 2003,
                        month 6,
                        day 30
                      }
                    },
                    gi 51316579
                  },
                  starts {
                    191,
                    224
                  },
                  len 19
                },
                {
                  dim 2,
                  ids {
                    pdb {
                      mol "1PW4",
                      chain 65,
                      rel std {
                        year 2003,
                        month 6,
                        day 30
                      }
                    },
                    gi 51316579
                  },
                  starts {
                    251,
                    349
                  },
                  len 25
                },
                {
                  dim 2,
                  ids {
                    pdb {
                      mol "1PW4",
                      chain 65,
                      rel std {
                        year 2003,
                        month 6,
                        day 30
                      }
                    },
                    gi 51316579
                  },
                  starts {
                    289,
                    387
                  },
                  len 19
                },
                {
                  dim 2,
                  ids {
                    pdb {
                      mol "1PW4",
                      chain 65,
                      rel std {
                        year 2003,
                        month 6,
                        day 30
                      }
                    },
                    gi 51316579
                  },
                  starts {
                    312,
                    410
                  },
                  len 6
                },
                {
                  dim 2,
                  ids {
                    pdb {
                      mol "1PW4",
                      chain 65,
                      rel std {
                        year 2003,
                        month 6,
                        day 30
                      }
                    },
                    gi 51316579
                  },
                  starts {
                    323,
                    419
                  },
                  len 14
                },
                {
                  dim 2,
                  ids {
                    pdb {
                      mol "1PW4",
                      chain 65,
                      rel std {
                        year 2003,
                        month 6,
                        day 30
                      }
                    },
                    gi 51316579
                  },
                  starts {
                    347,
                    449
                  },
                  len 23
                },
                {
                  dim 2,
                  ids {
                    pdb {
                      mol "1PW4",
                      chain 65,
                      rel std {
                        year 2003,
                        month 6,
                        day 30
                      }
                    },
                    gi 51316579
                  },
                  starts {
                    380,
                    479
                  },
                  len 23
                },
                {
                  dim 2,
                  ids {
                    pdb {
                      mol "1PW4",
                      chain 65,
                      rel std {
                        year 2003,
                        month 6,
                        day 30
                      }
                    },
                    gi 51316579
                  },
                  starts {
                    411,
                    559
                  },
                  len 23
                }
              }
            },
            {
              type partial,
              dim 2,
              segs dendiag {
                {
                  dim 2,
                  ids {
                    pdb {
                      mol "1PW4",
                      chain 65,
                      rel std {
                        year 2003,
                        month 6,
                        day 30
                      }
                    },
                    gi 51316570
                  },
                  starts {
                    29,
                    89
                  },
                  len 26
                },
                {
                  dim 2,
                  ids {
                    pdb {
                      mol "1PW4",
                      chain 65,
                      rel std {
                        year 2003,
                        month 6,
                        day 30
                      }
                    },
                    gi 51316570
                  },
                  starts {
                    60,
                    127
                  },
                  len 23
                },
                {
                  dim 2,
                  ids {
                    pdb {
                      mol "1PW4",
                      chain 65,
                      rel std {
                        year 2003,
                        month 6,
                        day 30
                      }
                    },
                    gi 51316570
                  },
                  starts {
                    85,
                    152
                  },
                  len 7
                },
                {
                  dim 2,
                  ids {
                    pdb {
                      mol "1PW4",
                      chain 65,
                      rel std {
                        year 2003,
                        month 6,
                        day 30
                      }
                    },
                    gi 51316570
                  },
                  starts {
                    93,
                    160
                  },
                  len 14
                },
                {
                  dim 2,
                  ids {
                    pdb {
                      mol "1PW4",
                      chain 65,
                      rel std {
                        year 2003,
                        month 6,
                        day 30
                      }
                    },
                    gi 51316570
                  },
                  starts {
                    121,
                    184
                  },
                  len 24
                },
                {
                  dim 2,
                  ids {
                    pdb {
                      mol "1PW4",
                      chain 65,
                      rel std {
                        year 2003,
                        month 6,
                        day 30
                      }
                    },
                    gi 51316570
                  },
                  starts {
                    155,
                    218
                  },
                  len 23
                },
                {
                  dim 2,
                  ids {
                    pdb {
                      mol "1PW4",
                      chain 65,
                      rel std {
                        year 2003,
                        month 6,
                        day 30
                      }
                    },
                    gi 51316570
                  },
                  starts {
                    191,
                    250
                  },
                  len 19
                },
                {
                  dim 2,
                  ids {
                    pdb {
                      mol "1PW4",
                      chain 65,
                      rel std {
                        year 2003,
                        month 6,
                        day 30
                      }
                    },
                    gi 51316570
                  },
                  starts {
                    251,
                    365
                  },
                  len 25
                },
                {
                  dim 2,
                  ids {
                    pdb {
                      mol "1PW4",
                      chain 65,
                      rel std {
                        year 2003,
                        month 6,
                        day 30
                      }
                    },
                    gi 51316570
                  },
                  starts {
                    289,
                    403
                  },
                  len 19
                },
                {
                  dim 2,
                  ids {
                    pdb {
                      mol "1PW4",
                      chain 65,
                      rel std {
                        year 2003,
                        month 6,
                        day 30
                      }
                    },
                    gi 51316570
                  },
                  starts {
                    312,
                    425
                  },
                  len 6
                },
                {
                  dim 2,
                  ids {
                    pdb {
                      mol "1PW4",
                      chain 65,
                      rel std {
                        year 2003,
                        month 6,
                        day 30
                      }
                    },
                    gi 51316570
                  },
                  starts {
                    323,
                    435
                  },
                  len 14
                },
                {
                  dim 2,
                  ids {
                    pdb {
                      mol "1PW4",
                      chain 65,
                      rel std {
                        year 2003,
                        month 6,
                        day 30
                      }
                    },
                    gi 51316570
                  },
                  starts {
                    347,
                    464
                  },
                  len 23
                },
                {
                  dim 2,
                  ids {
                    pdb {
                      mol "1PW4",
                      chain 65,
                      rel std {
                        year 2003,
                        month 6,
                        day 30
                      }
                    },
                    gi 51316570
                  },
                  starts {
                    380,
                    494
                  },
                  len 23
                },
                {
                  dim 2,
                  ids {
                    pdb {
                      mol "1PW4",
                      chain 65,
                      rel std {
                        year 2003,
                        month 6,
                        day 30
                      }
                    },
                    gi 51316570
                  },
                  starts {
                    411,
                    573
                  },
                  len 23
                }
              }
            },
            {
              type partial,
              dim 2,
              segs dendiag {
                {
                  dim 2,
                  ids {
                    pdb {
                      mol "1PW4",
                      chain 65,
                      rel std {
                        year 2003,
                        month 6,
                        day 30
                      }
                    },
                    gi 731616
                  },
                  starts {
                    29,
                    73
                  },
                  len 26
                },
                {
                  dim 2,
                  ids {
                    pdb {
                      mol "1PW4",
                      chain 65,
                      rel std {
                        year 2003,
                        month 6,
                        day 30
                      }
                    },
                    gi 731616
                  },
                  starts {
                    60,
                    108
                  },
                  len 23
                },
                {
                  dim 2,
                  ids {
                    pdb {
                      mol "1PW4",
                      chain 65,
                      rel std {
                        year 2003,
                        month 6,
                        day 30
                      }
                    },
                    gi 731616
                  },
                  starts {
                    85,
                    133
                  },
                  len 7
                },
                {
                  dim 2,
                  ids {
                    pdb {
                      mol "1PW4",
                      chain 65,
                      rel std {
                        year 2003,
                        month 6,
                        day 30
                      }
                    },
                    gi 731616
                  },
                  starts {
                    93,
                    141
                  },
                  len 14
                },
                {
                  dim 2,
                  ids {
                    pdb {
                      mol "1PW4",
                      chain 65,
                      rel std {
                        year 2003,
                        month 6,
                        day 30
                      }
                    },
                    gi 731616
                  },
                  starts {
                    121,
                    165
                  },
                  len 24
                },
                {
                  dim 2,
                  ids {
                    pdb {
                      mol "1PW4",
                      chain 65,
                      rel std {
                        year 2003,
                        month 6,
                        day 30
                      }
                    },
                    gi 731616
                  },
                  starts {
                    155,
                    199
                  },
                  len 23
                },
                {
                  dim 2,
                  ids {
                    pdb {
                      mol "1PW4",
                      chain 65,
                      rel std {
                        year 2003,
                        month 6,
                        day 30
                      }
                    },
                    gi 731616
                  },
                  starts {
                    191,
                    231
                  },
                  len 19
                },
                {
                  dim 2,
                  ids {
                    pdb {
                      mol "1PW4",
                      chain 65,
                      rel std {
                        year 2003,
                        month 6,
                        day 30
                      }
                    },
                    gi 731616
                  },
                  starts {
                    251,
                    357
                  },
                  len 25
                },
                {
                  dim 2,
                  ids {
                    pdb {
                      mol "1PW4",
                      chain 65,
                      rel std {
                        year 2003,
                        month 6,
                        day 30
                      }
                    },
                    gi 731616
                  },
                  starts {
                    289,
                    395
                  },
                  len 19
                },
                {
                  dim 2,
                  ids {
                    pdb {
                      mol "1PW4",
                      chain 65,
                      rel std {
                        year 2003,
                        month 6,
                        day 30
                      }
                    },
                    gi 731616
                  },
                  starts {
                    312,
                    421
                  },
                  len 6
                },
                {
                  dim 2,
                  ids {
                    pdb {
                      mol "1PW4",
                      chain 65,
                      rel std {
                        year 2003,
                        month 6,
                        day 30
                      }
                    },
                    gi 731616
                  },
                  starts {
                    323,
                    427
                  },
                  len 14
                },
                {
                  dim 2,
                  ids {
                    pdb {
                      mol "1PW4",
                      chain 65,
                      rel std {
                        year 2003,
                        month 6,
                        day 30
                      }
                    },
                    gi 731616
                  },
                  starts {
                    347,
                    456
                  },
                  len 23
                },
                {
                  dim 2,
                  ids {
                    pdb {
                      mol "1PW4",
                      chain 65,
                      rel std {
                        year 2003,
                        month 6,
                        day 30
                      }
                    },
                    gi 731616
                  },
                  starts {
                    380,
                    486
                  },
                  len 23
                },
                {
                  dim 2,
                  ids {
                    pdb {
                      mol "1PW4",
                      chain 65,
                      rel std {
                        year 2003,
                        month 6,
                        day 30
                      }
                    },
                    gi 731616
                  },
                  starts {
                    411,
                    563
                  },
                  len 23
                }
              }
            },
            {
              type partial,
              dim 2,
              segs dendiag {
                {
                  dim 2,
                  ids {
                    pdb {
                      mol "1PW4",
                      chain 65,
                      rel std {
                        year 2003,
                        month 6,
                        day 30
                      }
                    },
                    gi 19862871
                  },
                  starts {
                    29,
                    33
                  },
                  len 26
                },
                {
                  dim 2,
                  ids {
                    pdb {
                      mol "1PW4",
                      chain 65,
                      rel std {
                        year 2003,
                        month 6,
                        day 30
                      }
                    },
                    gi 19862871
                  },
                  starts {
                    60,
                    64
                  },
                  len 23
                },
                {
                  dim 2,
                  ids {
                    pdb {
                      mol "1PW4",
                      chain 65,
                      rel std {
                        year 2003,
                        month 6,
                        day 30
                      }
                    },
                    gi 19862871
                  },
                  starts {
                    85,
                    89
                  },
                  len 7
                },
                {
                  dim 2,
                  ids {
                    pdb {
                      mol "1PW4",
                      chain 65,
                      rel std {
                        year 2003,
                        month 6,
                        day 30
                      }
                    },
                    gi 19862871
                  },
                  starts {
                    93,
                    97
                  },
                  len 14
                },
                {
                  dim 2,
                  ids {
                    pdb {
                      mol "1PW4",
                      chain 65,
                      rel std {
                        year 2003,
                        month 6,
                        day 30
                      }
                    },
                    gi 19862871
                  },
                  starts {
                    121,
                    121
                  },
                  len 24
                },
                {
                  dim 2,
                  ids {
                    pdb {
                      mol "1PW4",
                      chain 65,
                      rel std {
                        year 2003,
                        month 6,
                        day 30
                      }
                    },
                    gi 19862871
                  },
                  starts {
                    155,
                    155
                  },
                  len 23
                },
                {
                  dim 2,
                  ids {
                    pdb {
                      mol "1PW4",
                      chain 65,
                      rel std {
                        year 2003,
                        month 6,
                        day 30
                      }
                    },
                    gi 19862871
                  },
                  starts {
                    191,
                    187
                  },
                  len 19
                },
                {
                  dim 2,
                  ids {
                    pdb {
                      mol "1PW4",
                      chain 65,
                      rel std {
                        year 2003,
                        month 6,
                        day 30
                      }
                    },
                    gi 19862871
                  },
                  starts {
                    251,
                    290
                  },
                  len 25
                },
                {
                  dim 2,
                  ids {
                    pdb {
                      mol "1PW4",
                      chain 65,
                      rel std {
                        year 2003,
                        month 6,
                        day 30
                      }
                    },
                    gi 19862871
                  },
                  starts {
                    289,
                    328
                  },
                  len 19
                },
                {
                  dim 2,
                  ids {
                    pdb {
                      mol "1PW4",
                      chain 65,
                      rel std {
                        year 2003,
                        month 6,
                        day 30
                      }
                    },
                    gi 19862871
                  },
                  starts {
                    312,
                    351
                  },
                  len 6
                },
                {
                  dim 2,
                  ids {
                    pdb {
                      mol "1PW4",
                      chain 65,
                      rel std {
                        year 2003,
                        month 6,
                        day 30
                      }
                    },
                    gi 19862871
                  },
                  starts {
                    323,
                    360
                  },
                  len 14
                },
                {
                  dim 2,
                  ids {
                    pdb {
                      mol "1PW4",
                      chain 65,
                      rel std {
                        year 2003,
                        month 6,
                        day 30
                      }
                    },
                    gi 19862871
                  },
                  starts {
                    347,
                    389
                  },
                  len 23
                },
                {
                  dim 2,
                  ids {
                    pdb {
                      mol "1PW4",
                      chain 65,
                      rel std {
                        year 2003,
                        month 6,
                        day 30
                      }
                    },
                    gi 19862871
                  },
                  starts {
                    380,
                    421
                  },
                  len 23
                },
                {
                  dim 2,
                  ids {
                    pdb {
                      mol "1PW4",
                      chain 65,
                      rel std {
                        year 2003,
                        month 6,
                        day 30
                      }
                    },
                    gi 19862871
                  },
                  starts {
                    411,
                    497
                  },
                  len 23
                }
              }
            },
            {
              type partial,
              dim 2,
              segs dendiag {
                {
                  dim 2,
                  ids {
                    pdb {
                      mol "1PW4",
                      chain 65,
                      rel std {
                        year 2003,
                        month 6,
                        day 30
                      }
                    },
                    gi 74630435
                  },
                  starts {
                    29,
                    83
                  },
                  len 26
                },
                {
                  dim 2,
                  ids {
                    pdb {
                      mol "1PW4",
                      chain 65,
                      rel std {
                        year 2003,
                        month 6,
                        day 30
                      }
                    },
                    gi 74630435
                  },
                  starts {
                    60,
                    114
                  },
                  len 23
                },
                {
                  dim 2,
                  ids {
                    pdb {
                      mol "1PW4",
                      chain 65,
                      rel std {
                        year 2003,
                        month 6,
                        day 30
                      }
                    },
                    gi 74630435
                  },
                  starts {
                    85,
                    139
                  },
                  len 7
                },
                {
                  dim 2,
                  ids {
                    pdb {
                      mol "1PW4",
                      chain 65,
                      rel std {
                        year 2003,
                        month 6,
                        day 30
                      }
                    },
                    gi 74630435
                  },
                  starts {
                    93,
                    147
                  },
                  len 14
                },
                {
                  dim 2,
                  ids {
                    pdb {
                      mol "1PW4",
                      chain 65,
                      rel std {
                        year 2003,
                        month 6,
                        day 30
                      }
                    },
                    gi 74630435
                  },
                  starts {
                    121,
                    176
                  },
                  len 24
                },
                {
                  dim 2,
                  ids {
                    pdb {
                      mol "1PW4",
                      chain 65,
                      rel std {
                        year 2003,
                        month 6,
                        day 30
                      }
                    },
                    gi 74630435
                  },
                  starts {
                    155,
                    210
                  },
                  len 23
                },
                {
                  dim 2,
                  ids {
                    pdb {
                      mol "1PW4",
                      chain 65,
                      rel std {
                        year 2003,
                        month 6,
                        day 30
                      }
                    },
                    gi 74630435
                  },
                  starts {
                    191,
                    242
                  },
                  len 19
                },
                {
                  dim 2,
                  ids {
                    pdb {
                      mol "1PW4",
                      chain 65,
                      rel std {
                        year 2003,
                        month 6,
                        day 30
                      }
                    },
                    gi 74630435
                  },
                  starts {
                    251,
                    351
                  },
                  len 25
                },
                {
                  dim 2,
                  ids {
                    pdb {
                      mol "1PW4",
                      chain 65,
                      rel std {
                        year 2003,
                        month 6,
                        day 30
                      }
                    },
                    gi 74630435
                  },
                  starts {
                    289,
                    389
                  },
                  len 19
                },
                {
                  dim 2,
                  ids {
                    pdb {
                      mol "1PW4",
                      chain 65,
                      rel std {
                        year 2003,
                        month 6,
                        day 30
                      }
                    },
                    gi 74630435
                  },
                  starts {
                    312,
                    412
                  },
                  len 6
                },
                {
                  dim 2,
                  ids {
                    pdb {
                      mol "1PW4",
                      chain 65,
                      rel std {
                        year 2003,
                        month 6,
                        day 30
                      }
                    },
                    gi 74630435
                  },
                  starts {
                    323,
                    421
                  },
                  len 14
                },
                {
                  dim 2,
                  ids {
                    pdb {
                      mol "1PW4",
                      chain 65,
                      rel std {
                        year 2003,
                        month 6,
                        day 30
                      }
                    },
                    gi 74630435
                  },
                  starts {
                    347,
                    449
                  },
                  len 23
                },
                {
                  dim 2,
                  ids {
                    pdb {
                      mol "1PW4",
                      chain 65,
                      rel std {
                        year 2003,
                        month 6,
                        day 30
                      }
                    },
                    gi 74630435
                  },
                  starts {
                    380,
                    479
                  },
                  len 23
                },
                {
                  dim 2,
                  ids {
                    pdb {
                      mol "1PW4",
                      chain 65,
                      rel std {
                        year 2003,
                        month 6,
                        day 30
                      }
                    },
                    gi 74630435
                  },
                  starts {
                    411,
                    555
                  },
                  len 23
                }
              }
            },
            {
              type partial,
              dim 2,
              segs dendiag {
                {
                  dim 2,
                  ids {
                    pdb {
                      mol "1PW4",
                      chain 65,
                      rel std {
                        year 2003,
                        month 6,
                        day 30
                      }
                    },
                    gi 51316498
                  },
                  starts {
                    29,
                    59
                  },
                  len 26
                },
                {
                  dim 2,
                  ids {
                    pdb {
                      mol "1PW4",
                      chain 65,
                      rel std {
                        year 2003,
                        month 6,
                        day 30
                      }
                    },
                    gi 51316498
                  },
                  starts {
                    60,
                    90
                  },
                  len 23
                },
                {
                  dim 2,
                  ids {
                    pdb {
                      mol "1PW4",
                      chain 65,
                      rel std {
                        year 2003,
                        month 6,
                        day 30
                      }
                    },
                    gi 51316498
                  },
                  starts {
                    85,
                    115
                  },
                  len 7
                },
                {
                  dim 2,
                  ids {
                    pdb {
                      mol "1PW4",
                      chain 65,
                      rel std {
                        year 2003,
                        month 6,
                        day 30
                      }
                    },
                    gi 51316498
                  },
                  starts {
                    93,
                    123
                  },
                  len 14
                },
                {
                  dim 2,
                  ids {
                    pdb {
                      mol "1PW4",
                      chain 65,
                      rel std {
                        year 2003,
                        month 6,
                        day 30
                      }
                    },
                    gi 51316498
                  },
                  starts {
                    121,
                    147
                  },
                  len 24
                },
                {
                  dim 2,
                  ids {
                    pdb {
                      mol "1PW4",
                      chain 65,
                      rel std {
                        year 2003,
                        month 6,
                        day 30
                      }
                    },
                    gi 51316498
                  },
                  starts {
                    155,
                    178
                  },
                  len 23
                },
                {
                  dim 2,
                  ids {
                    pdb {
                      mol "1PW4",
                      chain 65,
                      rel std {
                        year 2003,
                        month 6,
                        day 30
                      }
                    },
                    gi 51316498
                  },
                  starts {
                    191,
                    214
                  },
                  len 19
                },
                {
                  dim 2,
                  ids {
                    pdb {
                      mol "1PW4",
                      chain 65,
                      rel std {
                        year 2003,
                        month 6,
                        day 30
                      }
                    },
                    gi 51316498
                  },
                  starts {
                    251,
                    343
                  },
                  len 25
                },
                {
                  dim 2,
                  ids {
                    pdb {
                      mol "1PW4",
                      chain 65,
                      rel std {
                        year 2003,
                        month 6,
                        day 30
                      }
                    },
                    gi 51316498
                  },
                  starts {
                    289,
                    385
                  },
                  len 19
                },
                {
                  dim 2,
                  ids {
                    pdb {
                      mol "1PW4",
                      chain 65,
                      rel std {
                        year 2003,
                        month 6,
                        day 30
                      }
                    },
                    gi 51316498
                  },
                  starts {
                    312,
                    404
                  },
                  len 6
                },
                {
                  dim 2,
                  ids {
                    pdb {
                      mol "1PW4",
                      chain 65,
                      rel std {
                        year 2003,
                        month 6,
                        day 30
                      }
                    },
                    gi 51316498
                  },
                  starts {
                    323,
                    413
                  },
                  len 14
                },
                {
                  dim 2,
                  ids {
                    pdb {
                      mol "1PW4",
                      chain 65,
                      rel std {
                        year 2003,
                        month 6,
                        day 30
                      }
                    },
                    gi 51316498
                  },
                  starts {
                    347,
                    446
                  },
                  len 23
                },
                {
                  dim 2,
                  ids {
                    pdb {
                      mol "1PW4",
                      chain 65,
                      rel std {
                        year 2003,
                        month 6,
                        day 30
                      }
                    },
                    gi 51316498
                  },
                  starts {
                    380,
                    476
                  },
                  len 23
                },
                {
                  dim 2,
                  ids {
                    pdb {
                      mol "1PW4",
                      chain 65,
                      rel std {
                        year 2003,
                        month 6,
                        day 30
                      }
                    },
                    gi 51316498
                  },
                  starts {
                    411,
                    551
                  },
                  len 23
                }
              }
            },
            {
              type partial,
              dim 2,
              segs dendiag {
                {
                  dim 2,
                  ids {
                    pdb {
                      mol "1PW4",
                      chain 65,
                      rel std {
                        year 2003,
                        month 6,
                        day 30
                      }
                    },
                    gi 51316439
                  },
                  starts {
                    29,
                    66
                  },
                  len 26
                },
                {
                  dim 2,
                  ids {
                    pdb {
                      mol "1PW4",
                      chain 65,
                      rel std {
                        year 2003,
                        month 6,
                        day 30
                      }
                    },
                    gi 51316439
                  },
                  starts {
                    60,
                    101
                  },
                  len 23
                },
                {
                  dim 2,
                  ids {
                    pdb {
                      mol "1PW4",
                      chain 65,
                      rel std {
                        year 2003,
                        month 6,
                        day 30
                      }
                    },
                    gi 51316439
                  },
                  starts {
                    85,
                    126
                  },
                  len 7
                },
                {
                  dim 2,
                  ids {
                    pdb {
                      mol "1PW4",
                      chain 65,
                      rel std {
                        year 2003,
                        month 6,
                        day 30
                      }
                    },
                    gi 51316439
                  },
                  starts {
                    93,
                    134
                  },
                  len 14
                },
                {
                  dim 2,
                  ids {
                    pdb {
                      mol "1PW4",
                      chain 65,
                      rel std {
                        year 2003,
                        month 6,
                        day 30
                      }
                    },
                    gi 51316439
                  },
                  starts {
                    121,
                    158
                  },
                  len 24
                },
                {
                  dim 2,
                  ids {
                    pdb {
                      mol "1PW4",
                      chain 65,
                      rel std {
                        year 2003,
                        month 6,
                        day 30
                      }
                    },
                    gi 51316439
                  },
                  starts {
                    155,
                    192
                  },
                  len 23
                },
                {
                  dim 2,
                  ids {
                    pdb {
                      mol "1PW4",
                      chain 65,
                      rel std {
                        year 2003,
                        month 6,
                        day 30
                      }
                    },
                    gi 51316439
                  },
                  starts {
                    191,
                    224
                  },
                  len 19
                },
                {
                  dim 2,
                  ids {
                    pdb {
                      mol "1PW4",
                      chain 65,
                      rel std {
                        year 2003,
                        month 6,
                        day 30
                      }
                    },
                    gi 51316439
                  },
                  starts {
                    251,
                    347
                  },
                  len 25
                },
                {
                  dim 2,
                  ids {
                    pdb {
                      mol "1PW4",
                      chain 65,
                      rel std {
                        year 2003,
                        month 6,
                        day 30
                      }
                    },
                    gi 51316439
                  },
                  starts {
                    289,
                    386
                  },
                  len 19
                },
                {
                  dim 2,
                  ids {
                    pdb {
                      mol "1PW4",
                      chain 65,
                      rel std {
                        year 2003,
                        month 6,
                        day 30
                      }
                    },
                    gi 51316439
                  },
                  starts {
                    312,
                    408
                  },
                  len 6
                },
                {
                  dim 2,
                  ids {
                    pdb {
                      mol "1PW4",
                      chain 65,
                      rel std {
                        year 2003,
                        month 6,
                        day 30
                      }
                    },
                    gi 51316439
                  },
                  starts {
                    323,
                    418
                  },
                  len 14
                },
                {
                  dim 2,
                  ids {
                    pdb {
                      mol "1PW4",
                      chain 65,
                      rel std {
                        year 2003,
                        month 6,
                        day 30
                      }
                    },
                    gi 51316439
                  },
                  starts {
                    347,
                    447
                  },
                  len 23
                },
                {
                  dim 2,
                  ids {
                    pdb {
                      mol "1PW4",
                      chain 65,
                      rel std {
                        year 2003,
                        month 6,
                        day 30
                      }
                    },
                    gi 51316439
                  },
                  starts {
                    380,
                    477
                  },
                  len 23
                },
                {
                  dim 2,
                  ids {
                    pdb {
                      mol "1PW4",
                      chain 65,
                      rel std {
                        year 2003,
                        month 6,
                        day 30
                      }
                    },
                    gi 51316439
                  },
                  starts {
                    411,
                    552
                  },
                  len 23
                }
              }
            },
            {
              type partial,
              dim 2,
              segs dendiag {
                {
                  dim 2,
                  ids {
                    pdb {
                      mol "1PW4",
                      chain 65,
                      rel std {
                        year 2003,
                        month 6,
                        day 30
                      }
                    },
                    gi 2842688
                  },
                  starts {
                    29,
                    83
                  },
                  len 26
                },
                {
                  dim 2,
                  ids {
                    pdb {
                      mol "1PW4",
                      chain 65,
                      rel std {
                        year 2003,
                        month 6,
                        day 30
                      }
                    },
                    gi 2842688
                  },
                  starts {
                    60,
                    118
                  },
                  len 23
                },
                {
                  dim 2,
                  ids {
                    pdb {
                      mol "1PW4",
                      chain 65,
                      rel std {
                        year 2003,
                        month 6,
                        day 30
                      }
                    },
                    gi 2842688
                  },
                  starts {
                    85,
                    143
                  },
                  len 7
                },
                {
                  dim 2,
                  ids {
                    pdb {
                      mol "1PW4",
                      chain 65,
                      rel std {
                        year 2003,
                        month 6,
                        day 30
                      }
                    },
                    gi 2842688
                  },
                  starts {
                    93,
                    151
                  },
                  len 14
                },
                {
                  dim 2,
                  ids {
                    pdb {
                      mol "1PW4",
                      chain 65,
                      rel std {
                        year 2003,
                        month 6,
                        day 30
                      }
                    },
                    gi 2842688
                  },
                  starts {
                    121,
                    175
                  },
                  len 24
                },
                {
                  dim 2,
                  ids {
                    pdb {
                      mol "1PW4",
                      chain 65,
                      rel std {
                        year 2003,
                        month 6,
                        day 30
                      }
                    },
                    gi 2842688
                  },
                  starts {
                    155,
                    209
                  },
                  len 23
                },
                {
                  dim 2,
                  ids {
                    pdb {
                      mol "1PW4",
                      chain 65,
                      rel std {
                        year 2003,
                        month 6,
                        day 30
                      }
                    },
                    gi 2842688
                  },
                  starts {
                    191,
                    240
                  },
                  len 19
                },
                {
                  dim 2,
                  ids {
                    pdb {
                      mol "1PW4",
                      chain 65,
                      rel std {
                        year 2003,
                        month 6,
                        day 30
                      }
                    },
                    gi 2842688
                  },
                  starts {
                    251,
                    368
                  },
                  len 25
                },
                {
                  dim 2,
                  ids {
                    pdb {
                      mol "1PW4",
                      chain 65,
                      rel std {
                        year 2003,
                        month 6,
                        day 30
                      }
                    },
                    gi 2842688
                  },
                  starts {
                    289,
                    407
                  },
                  len 19
                },
                {
                  dim 2,
                  ids {
                    pdb {
                      mol "1PW4",
                      chain 65,
                      rel std {
                        year 2003,
                        month 6,
                        day 30
                      }
                    },
                    gi 2842688
                  },
                  starts {
                    312,
                    428
                  },
                  len 6
                },
                {
                  dim 2,
                  ids {
                    pdb {
                      mol "1PW4",
                      chain 65,
                      rel std {
                        year 2003,
                        month 6,
                        day 30
                      }
                    },
                    gi 2842688
                  },
                  starts {
                    323,
                    438
                  },
                  len 14
                },
                {
                  dim 2,
                  ids {
                    pdb {
                      mol "1PW4",
                      chain 65,
                      rel std {
                        year 2003,
                        month 6,
                        day 30
                      }
                    },
                    gi 2842688
                  },
                  starts {
                    347,
                    467
                  },
                  len 23
                },
                {
                  dim 2,
                  ids {
                    pdb {
                      mol "1PW4",
                      chain 65,
                      rel std {
                        year 2003,
                        month 6,
                        day 30
                      }
                    },
                    gi 2842688
                  },
                  starts {
                    380,
                    497
                  },
                  len 23
                },
                {
                  dim 2,
                  ids {
                    pdb {
                      mol "1PW4",
                      chain 65,
                      rel std {
                        year 2003,
                        month 6,
                        day 30
                      }
                    },
                    gi 2842688
                  },
                  starts {
                    411,
                    572
                  },
                  len 23
                }
              }
            },
            {
              type partial,
              dim 2,
              segs dendiag {
                {
                  dim 2,
                  ids {
                    pdb {
                      mol "1PW4",
                      chain 65,
                      rel std {
                        year 2003,
                        month 6,
                        day 30
                      }
                    },
                    gi 74639003
                  },
                  starts {
                    29,
                    31
                  },
                  len 26
                },
                {
                  dim 2,
                  ids {
                    pdb {
                      mol "1PW4",
                      chain 65,
                      rel std {
                        year 2003,
                        month 6,
                        day 30
                      }
                    },
                    gi 74639003
                  },
                  starts {
                    60,
                    62
                  },
                  len 23
                },
                {
                  dim 2,
                  ids {
                    pdb {
                      mol "1PW4",
                      chain 65,
                      rel std {
                        year 2003,
                        month 6,
                        day 30
                      }
                    },
                    gi 74639003
                  },
                  starts {
                    85,
                    87
                  },
                  len 7
                },
                {
                  dim 2,
                  ids {
                    pdb {
                      mol "1PW4",
                      chain 65,
                      rel std {
                        year 2003,
                        month 6,
                        day 30
                      }
                    },
                    gi 74639003
                  },
                  starts {
                    93,
                    95
                  },
                  len 14
                },
                {
                  dim 2,
                  ids {
                    pdb {
                      mol "1PW4",
                      chain 65,
                      rel std {
                        year 2003,
                        month 6,
                        day 30
                      }
                    },
                    gi 74639003
                  },
                  starts {
                    121,
                    119
                  },
                  len 24
                },
                {
                  dim 2,
                  ids {
                    pdb {
                      mol "1PW4",
                      chain 65,
                      rel std {
                        year 2003,
                        month 6,
                        day 30
                      }
                    },
                    gi 74639003
                  },
                  starts {
                    155,
                    153
                  },
                  len 23
                },
                {
                  dim 2,
                  ids {
                    pdb {
                      mol "1PW4",
                      chain 65,
                      rel std {
                        year 2003,
                        month 6,
                        day 30
                      }
                    },
                    gi 74639003
                  },
                  starts {
                    191,
                    185
                  },
                  len 19
                },
                {
                  dim 2,
                  ids {
                    pdb {
                      mol "1PW4",
                      chain 65,
                      rel std {
                        year 2003,
                        month 6,
                        day 30
                      }
                    },
                    gi 74639003
                  },
                  starts {
                    251,
                    301
                  },
                  len 25
                },
                {
                  dim 2,
                  ids {
                    pdb {
                      mol "1PW4",
                      chain 65,
                      rel std {
                        year 2003,
                        month 6,
                        day 30
                      }
                    },
                    gi 74639003
                  },
                  starts {
                    289,
                    340
                  },
                  len 19
                },
                {
                  dim 2,
                  ids {
                    pdb {
                      mol "1PW4",
                      chain 65,
                      rel std {
                        year 2003,
                        month 6,
                        day 30
                      }
                    },
                    gi 74639003
                  },
                  starts {
                    312,
                    363
                  },
                  len 6
                },
                {
                  dim 2,
                  ids {
                    pdb {
                      mol "1PW4",
                      chain 65,
                      rel std {
                        year 2003,
                        month 6,
                        day 30
                      }
                    },
                    gi 74639003
                  },
                  starts {
                    323,
                    372
                  },
                  len 14
                },
                {
                  dim 2,
                  ids {
                    pdb {
                      mol "1PW4",
                      chain 65,
                      rel std {
                        year 2003,
                        month 6,
                        day 30
                      }
                    },
                    gi 74639003
                  },
                  starts {
                    347,
                    400
                  },
                  len 23
                },
                {
                  dim 2,
                  ids {
                    pdb {
                      mol "1PW4",
                      chain 65,
                      rel std {
                        year 2003,
                        month 6,
                        day 30
                      }
                    },
                    gi 74639003
                  },
                  starts {
                    380,
                    430
                  },
                  len 23
                },
                {
                  dim 2,
                  ids {
                    pdb {
                      mol "1PW4",
                      chain 65,
                      rel std {
                        year 2003,
                        month 6,
                        day 30
                      }
                    },
                    gi 74639003
                  },
                  starts {
                    411,
                    503
                  },
                  len 23
                }
              }
            },
            {
              type partial,
              dim 2,
              segs dendiag {
                {
                  dim 2,
                  ids {
                    pdb {
                      mol "1PW4",
                      chain 65,
                      rel std {
                        year 2003,
                        month 6,
                        day 30
                      }
                    },
                    gi 549651
                  },
                  starts {
                    29,
                    39
                  },
                  len 26
                },
                {
                  dim 2,
                  ids {
                    pdb {
                      mol "1PW4",
                      chain 65,
                      rel std {
                        year 2003,
                        month 6,
                        day 30
                      }
                    },
                    gi 549651
                  },
                  starts {
                    60,
                    70
                  },
                  len 23
                },
                {
                  dim 2,
                  ids {
                    pdb {
                      mol "1PW4",
                      chain 65,
                      rel std {
                        year 2003,
                        month 6,
                        day 30
                      }
                    },
                    gi 549651
                  },
                  starts {
                    85,
                    95
                  },
                  len 7
                },
                {
                  dim 2,
                  ids {
                    pdb {
                      mol "1PW4",
                      chain 65,
                      rel std {
                        year 2003,
                        month 6,
                        day 30
                      }
                    },
                    gi 549651
                  },
                  starts {
                    93,
                    103
                  },
                  len 14
                },
                {
                  dim 2,
                  ids {
                    pdb {
                      mol "1PW4",
                      chain 65,
                      rel std {
                        year 2003,
                        month 6,
                        day 30
                      }
                    },
                    gi 549651
                  },
                  starts {
                    121,
                    127
                  },
                  len 24
                },
                {
                  dim 2,
                  ids {
                    pdb {
                      mol "1PW4",
                      chain 65,
                      rel std {
                        year 2003,
                        month 6,
                        day 30
                      }
                    },
                    gi 549651
                  },
                  starts {
                    155,
                    161
                  },
                  len 23
                },
                {
                  dim 2,
                  ids {
                    pdb {
                      mol "1PW4",
                      chain 65,
                      rel std {
                        year 2003,
                        month 6,
                        day 30
                      }
                    },
                    gi 549651
                  },
                  starts {
                    191,
                    193
                  },
                  len 19
                },
                {
                  dim 2,
                  ids {
                    pdb {
                      mol "1PW4",
                      chain 65,
                      rel std {
                        year 2003,
                        month 6,
                        day 30
                      }
                    },
                    gi 549651
                  },
                  starts {
                    251,
                    333
                  },
                  len 25
                },
                {
                  dim 2,
                  ids {
                    pdb {
                      mol "1PW4",
                      chain 65,
                      rel std {
                        year 2003,
                        month 6,
                        day 30
                      }
                    },
                    gi 549651
                  },
                  starts {
                    289,
                    371
                  },
                  len 19
                },
                {
                  dim 2,
                  ids {
                    pdb {
                      mol "1PW4",
                      chain 65,
                      rel std {
                        year 2003,
                        month 6,
                        day 30
                      }
                    },
                    gi 549651
                  },
                  starts {
                    312,
                    394
                  },
                  len 6
                },
                {
                  dim 2,
                  ids {
                    pdb {
                      mol "1PW4",
                      chain 65,
                      rel std {
                        year 2003,
                        month 6,
                        day 30
                      }
                    },
                    gi 549651
                  },
                  starts {
                    323,
                    403
                  },
                  len 14
                },
                {
                  dim 2,
                  ids {
                    pdb {
                      mol "1PW4",
                      chain 65,
                      rel std {
                        year 2003,
                        month 6,
                        day 30
                      }
                    },
                    gi 549651
                  },
                  starts {
                    347,
                    431
                  },
                  len 23
                },
                {
                  dim 2,
                  ids {
                    pdb {
                      mol "1PW4",
                      chain 65,
                      rel std {
                        year 2003,
                        month 6,
                        day 30
                      }
                    },
                    gi 549651
                  },
                  starts {
                    380,
                    467
                  },
                  len 23
                },
                {
                  dim 2,
                  ids {
                    pdb {
                      mol "1PW4",
                      chain 65,
                      rel std {
                        year 2003,
                        month 6,
                        day 30
                      }
                    },
                    gi 549651
                  },
                  starts {
                    411,
                    539
                  },
                  len 23
                }
              }
            },
            {
              type partial,
              dim 2,
              segs dendiag {
                {
                  dim 2,
                  ids {
                    pdb {
                      mol "1PW4",
                      chain 65,
                      rel std {
                        year 2003,
                        month 6,
                        day 30
                      }
                    },
                    gi 25091408
                  },
                  starts {
                    29,
                    51
                  },
                  len 26
                },
                {
                  dim 2,
                  ids {
                    pdb {
                      mol "1PW4",
                      chain 65,
                      rel std {
                        year 2003,
                        month 6,
                        day 30
                      }
                    },
                    gi 25091408
                  },
                  starts {
                    60,
                    82
                  },
                  len 23
                },
                {
                  dim 2,
                  ids {
                    pdb {
                      mol "1PW4",
                      chain 65,
                      rel std {
                        year 2003,
                        month 6,
                        day 30
                      }
                    },
                    gi 25091408
                  },
                  starts {
                    85,
                    107
                  },
                  len 7
                },
                {
                  dim 2,
                  ids {
                    pdb {
                      mol "1PW4",
                      chain 65,
                      rel std {
                        year 2003,
                        month 6,
                        day 30
                      }
                    },
                    gi 25091408
                  },
                  starts {
                    93,
                    115
                  },
                  len 14
                },
                {
                  dim 2,
                  ids {
                    pdb {
                      mol "1PW4",
                      chain 65,
                      rel std {
                        year 2003,
                        month 6,
                        day 30
                      }
                    },
                    gi 25091408
                  },
                  starts {
                    121,
                    139
                  },
                  len 24
                },
                {
                  dim 2,
                  ids {
                    pdb {
                      mol "1PW4",
                      chain 65,
                      rel std {
                        year 2003,
                        month 6,
                        day 30
                      }
                    },
                    gi 25091408
                  },
                  starts {
                    155,
                    173
                  },
                  len 23
                },
                {
                  dim 2,
                  ids {
                    pdb {
                      mol "1PW4",
                      chain 65,
                      rel std {
                        year 2003,
                        month 6,
                        day 30
                      }
                    },
                    gi 25091408
                  },
                  starts {
                    191,
                    205
                  },
                  len 19
                },
                {
                  dim 2,
                  ids {
                    pdb {
                      mol "1PW4",
                      chain 65,
                      rel std {
                        year 2003,
                        month 6,
                        day 30
                      }
                    },
                    gi 25091408
                  },
                  starts {
                    251,
                    314
                  },
                  len 25
                },
                {
                  dim 2,
                  ids {
                    pdb {
                      mol "1PW4",
                      chain 65,
                      rel std {
                        year 2003,
                        month 6,
                        day 30
                      }
                    },
                    gi 25091408
                  },
                  starts {
                    289,
                    352
                  },
                  len 19
                },
                {
                  dim 2,
                  ids {
                    pdb {
                      mol "1PW4",
                      chain 65,
                      rel std {
                        year 2003,
                        month 6,
                        day 30
                      }
                    },
                    gi 25091408
                  },
                  starts {
                    312,
                    375
                  },
                  len 6
                },
                {
                  dim 2,
                  ids {
                    pdb {
                      mol "1PW4",
                      chain 65,
                      rel std {
                        year 2003,
                        month 6,
                        day 30
                      }
                    },
                    gi 25091408
                  },
                  starts {
                    323,
                    384
                  },
                  len 14
                },
                {
                  dim 2,
                  ids {
                    pdb {
                      mol "1PW4",
                      chain 65,
                      rel std {
                        year 2003,
                        month 6,
                        day 30
                      }
                    },
                    gi 25091408
                  },
                  starts {
                    347,
                    412
                  },
                  len 23
                },
                {
                  dim 2,
                  ids {
                    pdb {
                      mol "1PW4",
                      chain 65,
                      rel std {
                        year 2003,
                        month 6,
                        day 30
                      }
                    },
                    gi 25091408
                  },
                  starts {
                    380,
                    442
                  },
                  len 23
                },
                {
                  dim 2,
                  ids {
                    pdb {
                      mol "1PW4",
                      chain 65,
                      rel std {
                        year 2003,
                        month 6,
                        day 30
                      }
                    },
                    gi 25091408
                  },
                  starts {
                    411,
                    513
                  },
                  len 23
                }
              }
            },
            {
              type partial,
              dim 2,
              segs dendiag {
                {
                  dim 2,
                  ids {
                    pdb {
                      mol "1PW4",
                      chain 65,
                      rel std {
                        year 2003,
                        month 6,
                        day 30
                      }
                    },
                    gi 1351690
                  },
                  starts {
                    29,
                    92
                  },
                  len 26
                },
                {
                  dim 2,
                  ids {
                    pdb {
                      mol "1PW4",
                      chain 65,
                      rel std {
                        year 2003,
                        month 6,
                        day 30
                      }
                    },
                    gi 1351690
                  },
                  starts {
                    60,
                    123
                  },
                  len 23
                },
                {
                  dim 2,
                  ids {
                    pdb {
                      mol "1PW4",
                      chain 65,
                      rel std {
                        year 2003,
                        month 6,
                        day 30
                      }
                    },
                    gi 1351690
                  },
                  starts {
                    85,
                    148
                  },
                  len 7
                },
                {
                  dim 2,
                  ids {
                    pdb {
                      mol "1PW4",
                      chain 65,
                      rel std {
                        year 2003,
                        month 6,
                        day 30
                      }
                    },
                    gi 1351690
                  },
                  starts {
                    93,
                    156
                  },
                  len 14
                },
                {
                  dim 2,
                  ids {
                    pdb {
                      mol "1PW4",
                      chain 65,
                      rel std {
                        year 2003,
                        month 6,
                        day 30
                      }
                    },
                    gi 1351690
                  },
                  starts {
                    121,
                    180
                  },
                  len 24
                },
                {
                  dim 2,
                  ids {
                    pdb {
                      mol "1PW4",
                      chain 65,
                      rel std {
                        year 2003,
                        month 6,
                        day 30
                      }
                    },
                    gi 1351690
                  },
                  starts {
                    155,
                    214
                  },
                  len 23
                },
                {
                  dim 2,
                  ids {
                    pdb {
                      mol "1PW4",
                      chain 65,
                      rel std {
                        year 2003,
                        month 6,
                        day 30
                      }
                    },
                    gi 1351690
                  },
                  starts {
                    191,
                    246
                  },
                  len 19
                },
                {
                  dim 2,
                  ids {
                    pdb {
                      mol "1PW4",
                      chain 65,
                      rel std {
                        year 2003,
                        month 6,
                        day 30
                      }
                    },
                    gi 1351690
                  },
                  starts {
                    251,
                    349
                  },
                  len 25
                },
                {
                  dim 2,
                  ids {
                    pdb {
                      mol "1PW4",
                      chain 65,
                      rel std {
                        year 2003,
                        month 6,
                        day 30
                      }
                    },
                    gi 1351690
                  },
                  starts {
                    289,
                    387
                  },
                  len 19
                },
                {
                  dim 2,
                  ids {
                    pdb {
                      mol "1PW4",
                      chain 65,
                      rel std {
                        year 2003,
                        month 6,
                        day 30
                      }
                    },
                    gi 1351690
                  },
                  starts {
                    312,
                    410
                  },
                  len 6
                },
                {
                  dim 2,
                  ids {
                    pdb {
                      mol "1PW4",
                      chain 65,
                      rel std {
                        year 2003,
                        month 6,
                        day 30
                      }
                    },
                    gi 1351690
                  },
                  starts {
                    323,
                    419
                  },
                  len 14
                },
                {
                  dim 2,
                  ids {
                    pdb {
                      mol "1PW4",
                      chain 65,
                      rel std {
                        year 2003,
                        month 6,
                        day 30
                      }
                    },
                    gi 1351690
                  },
                  starts {
                    347,
                    447
                  },
                  len 23
                },
                {
                  dim 2,
                  ids {
                    pdb {
                      mol "1PW4",
                      chain 65,
                      rel std {
                        year 2003,
                        month 6,
                        day 30
                      }
                    },
                    gi 1351690
                  },
                  starts {
                    380,
                    477
                  },
                  len 23
                },
                {
                  dim 2,
                  ids {
                    pdb {
                      mol "1PW4",
                      chain 65,
                      rel std {
                        year 2003,
                        month 6,
                        day 30
                      }
                    },
                    gi 1351690
                  },
                  starts {
                    411,
                    544
                  },
                  len 23
                }
              }
            },
            {
              type partial,
              dim 2,
              segs dendiag {
                {
                  dim 2,
                  ids {
                    pdb {
                      mol "1PW4",
                      chain 65,
                      rel std {
                        year 2003,
                        month 6,
                        day 30
                      }
                    },
                    gi 75426150
                  },
                  starts {
                    29,
                    9
                  },
                  len 26
                },
                {
                  dim 2,
                  ids {
                    pdb {
                      mol "1PW4",
                      chain 65,
                      rel std {
                        year 2003,
                        month 6,
                        day 30
                      }
                    },
                    gi 75426150
                  },
                  starts {
                    60,
                    41
                  },
                  len 23
                },
                {
                  dim 2,
                  ids {
                    pdb {
                      mol "1PW4",
                      chain 65,
                      rel std {
                        year 2003,
                        month 6,
                        day 30
                      }
                    },
                    gi 75426150
                  },
                  starts {
                    85,
                    66
                  },
                  len 7
                },
                {
                  dim 2,
                  ids {
                    pdb {
                      mol "1PW4",
                      chain 65,
                      rel std {
                        year 2003,
                        month 6,
                        day 30
                      }
                    },
                    gi 75426150
                  },
                  starts {
                    93,
                    74
                  },
                  len 14
                },
                {
                  dim 2,
                  ids {
                    pdb {
                      mol "1PW4",
                      chain 65,
                      rel std {
                        year 2003,
                        month 6,
                        day 30
                      }
                    },
                    gi 75426150
                  },
                  starts {
                    121,
                    98
                  },
                  len 24
                },
                {
                  dim 2,
                  ids {
                    pdb {
                      mol "1PW4",
                      chain 65,
                      rel std {
                        year 2003,
                        month 6,
                        day 30
                      }
                    },
                    gi 75426150
                  },
                  starts {
                    155,
                    132
                  },
                  len 23
                },
                {
                  dim 2,
                  ids {
                    pdb {
                      mol "1PW4",
                      chain 65,
                      rel std {
                        year 2003,
                        month 6,
                        day 30
                      }
                    },
                    gi 75426150
                  },
                  starts {
                    191,
                    164
                  },
                  len 19
                },
                {
                  dim 2,
                  ids {
                    pdb {
                      mol "1PW4",
                      chain 65,
                      rel std {
                        year 2003,
                        month 6,
                        day 30
                      }
                    },
                    gi 75426150
                  },
                  starts {
                    251,
                    258
                  },
                  len 25
                },
                {
                  dim 2,
                  ids {
                    pdb {
                      mol "1PW4",
                      chain 65,
                      rel std {
                        year 2003,
                        month 6,
                        day 30
                      }
                    },
                    gi 75426150
                  },
                  starts {
                    289,
                    296
                  },
                  len 19
                },
                {
                  dim 2,
                  ids {
                    pdb {
                      mol "1PW4",
                      chain 65,
                      rel std {
                        year 2003,
                        month 6,
                        day 30
                      }
                    },
                    gi 75426150
                  },
                  starts {
                    312,
                    319
                  },
                  len 6
                },
                {
                  dim 2,
                  ids {
                    pdb {
                      mol "1PW4",
                      chain 65,
                      rel std {
                        year 2003,
                        month 6,
                        day 30
                      }
                    },
                    gi 75426150
                  },
                  starts {
                    323,
                    325
                  },
                  len 14
                },
                {
                  dim 2,
                  ids {
                    pdb {
                      mol "1PW4",
                      chain 65,
                      rel std {
                        year 2003,
                        month 6,
                        day 30
                      }
                    },
                    gi 75426150
                  },
                  starts {
                    347,
                    356
                  },
                  len 23
                },
                {
                  dim 2,
                  ids {
                    pdb {
                      mol "1PW4",
                      chain 65,
                      rel std {
                        year 2003,
                        month 6,
                        day 30
                      }
                    },
                    gi 75426150
                  },
                  starts {
                    380,
                    386
                  },
                  len 23
                },
                {
                  dim 2,
                  ids {
                    pdb {
                      mol "1PW4",
                      chain 65,
                      rel std {
                        year 2003,
                        month 6,
                        day 30
                      }
                    },
                    gi 75426150
                  },
                  starts {
                    411,
                    448
                  },
                  len 23
                }
              }
            },
            {
              type partial,
              dim 2,
              segs dendiag {
                {
                  dim 2,
                  ids {
                    pdb {
                      mol "1PW4",
                      chain 65,
                      rel std {
                        year 2003,
                        month 6,
                        day 30
                      }
                    },
                    gi 2828202
                  },
                  starts {
                    29,
                    12
                  },
                  len 26
                },
                {
                  dim 2,
                  ids {
                    pdb {
                      mol "1PW4",
                      chain 65,
                      rel std {
                        year 2003,
                        month 6,
                        day 30
                      }
                    },
                    gi 2828202
                  },
                  starts {
                    60,
                    44
                  },
                  len 23
                },
                {
                  dim 2,
                  ids {
                    pdb {
                      mol "1PW4",
                      chain 65,
                      rel std {
                        year 2003,
                        month 6,
                        day 30
                      }
                    },
                    gi 2828202
                  },
                  starts {
                    85,
                    69
                  },
                  len 7
                },
                {
                  dim 2,
                  ids {
                    pdb {
                      mol "1PW4",
                      chain 65,
                      rel std {
                        year 2003,
                        month 6,
                        day 30
                      }
                    },
                    gi 2828202
                  },
                  starts {
                    93,
                    77
                  },
                  len 14
                },
                {
                  dim 2,
                  ids {
                    pdb {
                      mol "1PW4",
                      chain 65,
                      rel std {
                        year 2003,
                        month 6,
                        day 30
                      }
                    },
                    gi 2828202
                  },
                  starts {
                    121,
                    101
                  },
                  len 24
                },
                {
                  dim 2,
                  ids {
                    pdb {
                      mol "1PW4",
                      chain 65,
                      rel std {
                        year 2003,
                        month 6,
                        day 30
                      }
                    },
                    gi 2828202
                  },
                  starts {
                    155,
                    135
                  },
                  len 23
                },
                {
                  dim 2,
                  ids {
                    pdb {
                      mol "1PW4",
                      chain 65,
                      rel std {
                        year 2003,
                        month 6,
                        day 30
                      }
                    },
                    gi 2828202
                  },
                  starts {
                    191,
                    167
                  },
                  len 19
                },
                {
                  dim 2,
                  ids {
                    pdb {
                      mol "1PW4",
                      chain 65,
                      rel std {
                        year 2003,
                        month 6,
                        day 30
                      }
                    },
                    gi 2828202
                  },
                  starts {
                    251,
                    268
                  },
                  len 25
                },
                {
                  dim 2,
                  ids {
                    pdb {
                      mol "1PW4",
                      chain 65,
                      rel std {
                        year 2003,
                        month 6,
                        day 30
                      }
                    },
                    gi 2828202
                  },
                  starts {
                    289,
                    302
                  },
                  len 19
                },
                {
                  dim 2,
                  ids {
                    pdb {
                      mol "1PW4",
                      chain 65,
                      rel std {
                        year 2003,
                        month 6,
                        day 30
                      }
                    },
                    gi 2828202
                  },
                  starts {
                    312,
                    325
                  },
                  len 6
                },
                {
                  dim 2,
                  ids {
                    pdb {
                      mol "1PW4",
                      chain 65,
                      rel std {
                        year 2003,
                        month 6,
                        day 30
                      }
                    },
                    gi 2828202
                  },
                  starts {
                    323,
                    333
                  },
                  len 14
                },
                {
                  dim 2,
                  ids {
                    pdb {
                      mol "1PW4",
                      chain 65,
                      rel std {
                        year 2003,
                        month 6,
                        day 30
                      }
                    },
                    gi 2828202
                  },
                  starts {
                    347,
                    361
                  },
                  len 23
                },
                {
                  dim 2,
                  ids {
                    pdb {
                      mol "1PW4",
                      chain 65,
                      rel std {
                        year 2003,
                        month 6,
                        day 30
                      }
                    },
                    gi 2828202
                  },
                  starts {
                    380,
                    391
                  },
                  len 23
                },
                {
                  dim 2,
                  ids {
                    pdb {
                      mol "1PW4",
                      chain 65,
                      rel std {
                        year 2003,
                        month 6,
                        day 30
                      }
                    },
                    gi 2828202
                  },
                  starts {
                    411,
                    446
                  },
                  len 23
                }
              }
            },
            {
              type partial,
              dim 2,
              segs dendiag {
                {
                  dim 2,
                  ids {
                    pdb {
                      mol "1PW4",
                      chain 65,
                      rel std {
                        year 2003,
                        month 6,
                        day 30
                      }
                    },
                    gi 81620530
                  },
                  starts {
                    29,
                    12
                  },
                  len 26
                },
                {
                  dim 2,
                  ids {
                    pdb {
                      mol "1PW4",
                      chain 65,
                      rel std {
                        year 2003,
                        month 6,
                        day 30
                      }
                    },
                    gi 81620530
                  },
                  starts {
                    60,
                    44
                  },
                  len 23
                },
                {
                  dim 2,
                  ids {
                    pdb {
                      mol "1PW4",
                      chain 65,
                      rel std {
                        year 2003,
                        month 6,
                        day 30
                      }
                    },
                    gi 81620530
                  },
                  starts {
                    85,
                    69
                  },
                  len 7
                },
                {
                  dim 2,
                  ids {
                    pdb {
                      mol "1PW4",
                      chain 65,
                      rel std {
                        year 2003,
                        month 6,
                        day 30
                      }
                    },
                    gi 81620530
                  },
                  starts {
                    93,
                    77
                  },
                  len 14
                },
                {
                  dim 2,
                  ids {
                    pdb {
                      mol "1PW4",
                      chain 65,
                      rel std {
                        year 2003,
                        month 6,
                        day 30
                      }
                    },
                    gi 81620530
                  },
                  starts {
                    121,
                    101
                  },
                  len 24
                },
                {
                  dim 2,
                  ids {
                    pdb {
                      mol "1PW4",
                      chain 65,
                      rel std {
                        year 2003,
                        month 6,
                        day 30
                      }
                    },
                    gi 81620530
                  },
                  starts {
                    155,
                    135
                  },
                  len 23
                },
                {
                  dim 2,
                  ids {
                    pdb {
                      mol "1PW4",
                      chain 65,
                      rel std {
                        year 2003,
                        month 6,
                        day 30
                      }
                    },
                    gi 81620530
                  },
                  starts {
                    191,
                    167
                  },
                  len 19
                },
                {
                  dim 2,
                  ids {
                    pdb {
                      mol "1PW4",
                      chain 65,
                      rel std {
                        year 2003,
                        month 6,
                        day 30
                      }
                    },
                    gi 81620530
                  },
                  starts {
                    251,
                    266
                  },
                  len 25
                },
                {
                  dim 2,
                  ids {
                    pdb {
                      mol "1PW4",
                      chain 65,
                      rel std {
                        year 2003,
                        month 6,
                        day 30
                      }
                    },
                    gi 81620530
                  },
                  starts {
                    289,
                    300
                  },
                  len 19
                },
                {
                  dim 2,
                  ids {
                    pdb {
                      mol "1PW4",
                      chain 65,
                      rel std {
                        year 2003,
                        month 6,
                        day 30
                      }
                    },
                    gi 81620530
                  },
                  starts {
                    312,
                    323
                  },
                  len 6
                },
                {
                  dim 2,
                  ids {
                    pdb {
                      mol "1PW4",
                      chain 65,
                      rel std {
                        year 2003,
                        month 6,
                        day 30
                      }
                    },
                    gi 81620530
                  },
                  starts {
                    323,
                    331
                  },
                  len 14
                },
                {
                  dim 2,
                  ids {
                    pdb {
                      mol "1PW4",
                      chain 65,
                      rel std {
                        year 2003,
                        month 6,
                        day 30
                      }
                    },
                    gi 81620530
                  },
                  starts {
                    347,
                    359
                  },
                  len 23
                },
                {
                  dim 2,
                  ids {
                    pdb {
                      mol "1PW4",
                      chain 65,
                      rel std {
                        year 2003,
                        month 6,
                        day 30
                      }
                    },
                    gi 81620530
                  },
                  starts {
                    380,
                    389
                  },
                  len 23
                },
                {
                  dim 2,
                  ids {
                    pdb {
                      mol "1PW4",
                      chain 65,
                      rel std {
                        year 2003,
                        month 6,
                        day 30
                      }
                    },
                    gi 81620530
                  },
                  starts {
                    411,
                    444
                  },
                  len 23
                }
              }
            },
            {
              type partial,
              dim 2,
              segs dendiag {
                {
                  dim 2,
                  ids {
                    pdb {
                      mol "1PW4",
                      chain 65,
                      rel std {
                        year 2003,
                        month 6,
                        day 30
                      }
                    },
                    gi 2496826
                  },
                  starts {
                    29,
                    45
                  },
                  len 26
                },
                {
                  dim 2,
                  ids {
                    pdb {
                      mol "1PW4",
                      chain 65,
                      rel std {
                        year 2003,
                        month 6,
                        day 30
                      }
                    },
                    gi 2496826
                  },
                  starts {
                    60,
                    78
                  },
                  len 23
                },
                {
                  dim 2,
                  ids {
                    pdb {
                      mol "1PW4",
                      chain 65,
                      rel std {
                        year 2003,
                        month 6,
                        day 30
                      }
                    },
                    gi 2496826
                  },
                  starts {
                    85,
                    103
                  },
                  len 7
                },
                {
                  dim 2,
                  ids {
                    pdb {
                      mol "1PW4",
                      chain 65,
                      rel std {
                        year 2003,
                        month 6,
                        day 30
                      }
                    },
                    gi 2496826
                  },
                  starts {
                    93,
                    111
                  },
                  len 14
                },
                {
                  dim 2,
                  ids {
                    pdb {
                      mol "1PW4",
                      chain 65,
                      rel std {
                        year 2003,
                        month 6,
                        day 30
                      }
                    },
                    gi 2496826
                  },
                  starts {
                    121,
                    143
                  },
                  len 24
                },
                {
                  dim 2,
                  ids {
                    pdb {
                      mol "1PW4",
                      chain 65,
                      rel std {
                        year 2003,
                        month 6,
                        day 30
                      }
                    },
                    gi 2496826
                  },
                  starts {
                    155,
                    177
                  },
                  len 23
                },
                {
                  dim 2,
                  ids {
                    pdb {
                      mol "1PW4",
                      chain 65,
                      rel std {
                        year 2003,
                        month 6,
                        day 30
                      }
                    },
                    gi 2496826
                  },
                  starts {
                    191,
                    210
                  },
                  len 19
                },
                {
                  dim 2,
                  ids {
                    pdb {
                      mol "1PW4",
                      chain 65,
                      rel std {
                        year 2003,
                        month 6,
                        day 30
                      }
                    },
                    gi 2496826
                  },
                  starts {
                    251,
                    259
                  },
                  len 25
                },
                {
                  dim 2,
                  ids {
                    pdb {
                      mol "1PW4",
                      chain 65,
                      rel std {
                        year 2003,
                        month 6,
                        day 30
                      }
                    },
                    gi 2496826
                  },
                  starts {
                    289,
                    296
                  },
                  len 19
                },
                {
                  dim 2,
                  ids {
                    pdb {
                      mol "1PW4",
                      chain 65,
                      rel std {
                        year 2003,
                        month 6,
                        day 30
                      }
                    },
                    gi 2496826
                  },
                  starts {
                    312,
                    319
                  },
                  len 6
                },
                {
                  dim 2,
                  ids {
                    pdb {
                      mol "1PW4",
                      chain 65,
                      rel std {
                        year 2003,
                        month 6,
                        day 30
                      }
                    },
                    gi 2496826
                  },
                  starts {
                    323,
                    330
                  },
                  len 14
                },
                {
                  dim 2,
                  ids {
                    pdb {
                      mol "1PW4",
                      chain 65,
                      rel std {
                        year 2003,
                        month 6,
                        day 30
                      }
                    },
                    gi 2496826
                  },
                  starts {
                    347,
                    357
                  },
                  len 23
                },
                {
                  dim 2,
                  ids {
                    pdb {
                      mol "1PW4",
                      chain 65,
                      rel std {
                        year 2003,
                        month 6,
                        day 30
                      }
                    },
                    gi 2496826
                  },
                  starts {
                    380,
                    387
                  },
                  len 23
                },
                {
                  dim 2,
                  ids {
                    pdb {
                      mol "1PW4",
                      chain 65,
                      rel std {
                        year 2003,
                        month 6,
                        day 30
                      }
                    },
                    gi 2496826
                  },
                  starts {
                    411,
                    439
                  },
                  len 23
                }
              }
            },
            {
              type partial,
              dim 2,
              segs dendiag {
                {
                  dim 2,
                  ids {
                    pdb {
                      mol "1PW4",
                      chain 65,
                      rel std {
                        year 2003,
                        month 6,
                        day 30
                      }
                    },
                    gi 108860776
                  },
                  starts {
                    29,
                    23
                  },
                  len 26
                },
                {
                  dim 2,
                  ids {
                    pdb {
                      mol "1PW4",
                      chain 65,
                      rel std {
                        year 2003,
                        month 6,
                        day 30
                      }
                    },
                    gi 108860776
                  },
                  starts {
                    60,
                    57
                  },
                  len 23
                },
                {
                  dim 2,
                  ids {
                    pdb {
                      mol "1PW4",
                      chain 65,
                      rel std {
                        year 2003,
                        month 6,
                        day 30
                      }
                    },
                    gi 108860776
                  },
                  starts {
                    85,
                    82
                  },
                  len 7
                },
                {
                  dim 2,
                  ids {
                    pdb {
                      mol "1PW4",
                      chain 65,
                      rel std {
                        year 2003,
                        month 6,
                        day 30
                      }
                    },
                    gi 108860776
                  },
                  starts {
                    93,
                    89
                  },
                  len 14
                },
                {
                  dim 2,
                  ids {
                    pdb {
                      mol "1PW4",
                      chain 65,
                      rel std {
                        year 2003,
                        month 6,
                        day 30
                      }
                    },
                    gi 108860776
                  },
                  starts {
                    121,
                    112
                  },
                  len 24
                },
                {
                  dim 2,
                  ids {
                    pdb {
                      mol "1PW4",
                      chain 65,
                      rel std {
                        year 2003,
                        month 6,
                        day 30
                      }
                    },
                    gi 108860776
                  },
                  starts {
                    155,
                    145
                  },
                  len 23
                },
                {
                  dim 2,
                  ids {
                    pdb {
                      mol "1PW4",
                      chain 65,
                      rel std {
                        year 2003,
                        month 6,
                        day 30
                      }
                    },
                    gi 108860776
                  },
                  starts {
                    191,
                    177
                  },
                  len 19
                },
                {
                  dim 2,
                  ids {
                    pdb {
                      mol "1PW4",
                      chain 65,
                      rel std {
                        year 2003,
                        month 6,
                        day 30
                      }
                    },
                    gi 108860776
                  },
                  starts {
                    251,
                    234
                  },
                  len 25
                },
                {
                  dim 2,
                  ids {
                    pdb {
                      mol "1PW4",
                      chain 65,
                      rel std {
                        year 2003,
                        month 6,
                        day 30
                      }
                    },
                    gi 108860776
                  },
                  starts {
                    289,
                    268
                  },
                  len 19
                },
                {
                  dim 2,
                  ids {
                    pdb {
                      mol "1PW4",
                      chain 65,
                      rel std {
                        year 2003,
                        month 6,
                        day 30
                      }
                    },
                    gi 108860776
                  },
                  starts {
                    312,
                    292
                  },
                  len 6
                },
                {
                  dim 2,
                  ids {
                    pdb {
                      mol "1PW4",
                      chain 65,
                      rel std {
                        year 2003,
                        month 6,
                        day 30
                      }
                    },
                    gi 108860776
                  },
                  starts {
                    323,
                    300
                  },
                  len 14
                },
                {
                  dim 2,
                  ids {
                    pdb {
                      mol "1PW4",
                      chain 65,
                      rel std {
                        year 2003,
                        month 6,
                        day 30
                      }
                    },
                    gi 108860776
                  },
                  starts {
                    347,
                    324
                  },
                  len 23
                },
                {
                  dim 2,
                  ids {
                    pdb {
                      mol "1PW4",
                      chain 65,
                      rel std {
                        year 2003,
                        month 6,
                        day 30
                      }
                    },
                    gi 108860776
                  },
                  starts {
                    380,
                    354
                  },
                  len 23
                },
                {
                  dim 2,
                  ids {
                    pdb {
                      mol "1PW4",
                      chain 65,
                      rel std {
                        year 2003,
                        month 6,
                        day 30
                      }
                    },
                    gi 108860776
                  },
                  starts {
                    411,
                    406
                  },
                  len 23
                }
              }
            },
            {
              type partial,
              dim 2,
              segs dendiag {
                {
                  dim 2,
                  ids {
                    pdb {
                      mol "1PW4",
                      chain 65,
                      rel std {
                        year 2003,
                        month 6,
                        day 30
                      }
                    },
                    gi 1172762
                  },
                  starts {
                    29,
                    27
                  },
                  len 26
                },
                {
                  dim 2,
                  ids {
                    pdb {
                      mol "1PW4",
                      chain 65,
                      rel std {
                        year 2003,
                        month 6,
                        day 30
                      }
                    },
                    gi 1172762
                  },
                  starts {
                    60,
                    59
                  },
                  len 23
                },
                {
                  dim 2,
                  ids {
                    pdb {
                      mol "1PW4",
                      chain 65,
                      rel std {
                        year 2003,
                        month 6,
                        day 30
                      }
                    },
                    gi 1172762
                  },
                  starts {
                    85,
                    84
                  },
                  len 7
                },
                {
                  dim 2,
                  ids {
                    pdb {
                      mol "1PW4",
                      chain 65,
                      rel std {
                        year 2003,
                        month 6,
                        day 30
                      }
                    },
                    gi 1172762
                  },
                  starts {
                    93,
                    92
                  },
                  len 14
                },
                {
                  dim 2,
                  ids {
                    pdb {
                      mol "1PW4",
                      chain 65,
                      rel std {
                        year 2003,
                        month 6,
                        day 30
                      }
                    },
                    gi 1172762
                  },
                  starts {
                    121,
                    116
                  },
                  len 24
                },
                {
                  dim 2,
                  ids {
                    pdb {
                      mol "1PW4",
                      chain 65,
                      rel std {
                        year 2003,
                        month 6,
                        day 30
                      }
                    },
                    gi 1172762
                  },
                  starts {
                    155,
                    151
                  },
                  len 23
                },
                {
                  dim 2,
                  ids {
                    pdb {
                      mol "1PW4",
                      chain 65,
                      rel std {
                        year 2003,
                        month 6,
                        day 30
                      }
                    },
                    gi 1172762
                  },
                  starts {
                    191,
                    183
                  },
                  len 19
                },
                {
                  dim 2,
                  ids {
                    pdb {
                      mol "1PW4",
                      chain 65,
                      rel std {
                        year 2003,
                        month 6,
                        day 30
                      }
                    },
                    gi 1172762
                  },
                  starts {
                    251,
                    277
                  },
                  len 25
                },
                {
                  dim 2,
                  ids {
                    pdb {
                      mol "1PW4",
                      chain 65,
                      rel std {
                        year 2003,
                        month 6,
                        day 30
                      }
                    },
                    gi 1172762
                  },
                  starts {
                    289,
                    315
                  },
                  len 19
                },
                {
                  dim 2,
                  ids {
                    pdb {
                      mol "1PW4",
                      chain 65,
                      rel std {
                        year 2003,
                        month 6,
                        day 30
                      }
                    },
                    gi 1172762
                  },
                  starts {
                    312,
                    339
                  },
                  len 6
                },
                {
                  dim 2,
                  ids {
                    pdb {
                      mol "1PW4",
                      chain 65,
                      rel std {
                        year 2003,
                        month 6,
                        day 30
                      }
                    },
                    gi 1172762
                  },
                  starts {
                    323,
                    347
                  },
                  len 14
                },
                {
                  dim 2,
                  ids {
                    pdb {
                      mol "1PW4",
                      chain 65,
                      rel std {
                        year 2003,
                        month 6,
                        day 30
                      }
                    },
                    gi 1172762
                  },
                  starts {
                    347,
                    378
                  },
                  len 23
                },
                {
                  dim 2,
                  ids {
                    pdb {
                      mol "1PW4",
                      chain 65,
                      rel std {
                        year 2003,
                        month 6,
                        day 30
                      }
                    },
                    gi 1172762
                  },
                  starts {
                    380,
                    408
                  },
                  len 23
                },
                {
                  dim 2,
                  ids {
                    pdb {
                      mol "1PW4",
                      chain 65,
                      rel std {
                        year 2003,
                        month 6,
                        day 30
                      }
                    },
                    gi 1172762
                  },
                  starts {
                    411,
                    459
                  },
                  len 23
                }
              }
            },
            {
              type partial,
              dim 2,
              segs dendiag {
                {
                  dim 2,
                  ids {
                    pdb {
                      mol "1PW4",
                      chain 65,
                      rel std {
                        year 2003,
                        month 6,
                        day 30
                      }
                    },
                    gi 74673620
                  },
                  starts {
                    29,
                    85
                  },
                  len 26
                },
                {
                  dim 2,
                  ids {
                    pdb {
                      mol "1PW4",
                      chain 65,
                      rel std {
                        year 2003,
                        month 6,
                        day 30
                      }
                    },
                    gi 74673620
                  },
                  starts {
                    60,
                    114
                  },
                  len 23
                },
                {
                  dim 2,
                  ids {
                    pdb {
                      mol "1PW4",
                      chain 65,
                      rel std {
                        year 2003,
                        month 6,
                        day 30
                      }
                    },
                    gi 74673620
                  },
                  starts {
                    85,
                    139
                  },
                  len 7
                },
                {
                  dim 2,
                  ids {
                    pdb {
                      mol "1PW4",
                      chain 65,
                      rel std {
                        year 2003,
                        month 6,
                        day 30
                      }
                    },
                    gi 74673620
                  },
                  starts {
                    93,
                    147
                  },
                  len 14
                },
                {
                  dim 2,
                  ids {
                    pdb {
                      mol "1PW4",
                      chain 65,
                      rel std {
                        year 2003,
                        month 6,
                        day 30
                      }
                    },
                    gi 74673620
                  },
                  starts {
                    121,
                    184
                  },
                  len 24
                },
                {
                  dim 2,
                  ids {
                    pdb {
                      mol "1PW4",
                      chain 65,
                      rel std {
                        year 2003,
                        month 6,
                        day 30
                      }
                    },
                    gi 74673620
                  },
                  starts {
                    155,
                    219
                  },
                  len 23
                },
                {
                  dim 2,
                  ids {
                    pdb {
                      mol "1PW4",
                      chain 65,
                      rel std {
                        year 2003,
                        month 6,
                        day 30
                      }
                    },
                    gi 74673620
                  },
                  starts {
                    191,
                    260
                  },
                  len 19
                },
                {
                  dim 2,
                  ids {
                    pdb {
                      mol "1PW4",
                      chain 65,
                      rel std {
                        year 2003,
                        month 6,
                        day 30
                      }
                    },
                    gi 74673620
                  },
                  starts {
                    251,
                    375
                  },
                  len 25
                },
                {
                  dim 2,
                  ids {
                    pdb {
                      mol "1PW4",
                      chain 65,
                      rel std {
                        year 2003,
                        month 6,
                        day 30
                      }
                    },
                    gi 74673620
                  },
                  starts {
                    289,
                    421
                  },
                  len 19
                },
                {
                  dim 2,
                  ids {
                    pdb {
                      mol "1PW4",
                      chain 65,
                      rel std {
                        year 2003,
                        month 6,
                        day 30
                      }
                    },
                    gi 74673620
                  },
                  starts {
                    312,
                    444
                  },
                  len 6
                },
                {
                  dim 2,
                  ids {
                    pdb {
                      mol "1PW4",
                      chain 65,
                      rel std {
                        year 2003,
                        month 6,
                        day 30
                      }
                    },
                    gi 74673620
                  },
                  starts {
                    323,
                    482
                  },
                  len 14
                },
                {
                  dim 2,
                  ids {
                    pdb {
                      mol "1PW4",
                      chain 65,
                      rel std {
                        year 2003,
                        month 6,
                        day 30
                      }
                    },
                    gi 74673620
                  },
                  starts {
                    347,
                    510
                  },
                  len 23
                },
                {
                  dim 2,
                  ids {
                    pdb {
                      mol "1PW4",
                      chain 65,
                      rel std {
                        year 2003,
                        month 6,
                        day 30
                      }
                    },
                    gi 74673620
                  },
                  starts {
                    380,
                    540
                  },
                  len 23
                },
                {
                  dim 2,
                  ids {
                    pdb {
                      mol "1PW4",
                      chain 65,
                      rel std {
                        year 2003,
                        month 6,
                        day 30
                      }
                    },
                    gi 74673620
                  },
                  starts {
                    411,
                    589
                  },
                  len 23
                }
              }
            },
            {
              type partial,
              dim 2,
              segs dendiag {
                {
                  dim 2,
                  ids {
                    pdb {
                      mol "1PW4",
                      chain 65,
                      rel std {
                        year 2003,
                        month 6,
                        day 30
                      }
                    },
                    gi 81590605
                  },
                  starts {
                    29,
                    39
                  },
                  len 26
                },
                {
                  dim 2,
                  ids {
                    pdb {
                      mol "1PW4",
                      chain 65,
                      rel std {
                        year 2003,
                        month 6,
                        day 30
                      }
                    },
                    gi 81590605
                  },
                  starts {
                    60,
                    72
                  },
                  len 23
                },
                {
                  dim 2,
                  ids {
                    pdb {
                      mol "1PW4",
                      chain 65,
                      rel std {
                        year 2003,
                        month 6,
                        day 30
                      }
                    },
                    gi 81590605
                  },
                  starts {
                    85,
                    101
                  },
                  len 7
                },
                {
                  dim 2,
                  ids {
                    pdb {
                      mol "1PW4",
                      chain 65,
                      rel std {
                        year 2003,
                        month 6,
                        day 30
                      }
                    },
                    gi 81590605
                  },
                  starts {
                    93,
                    115
                  },
                  len 14
                },
                {
                  dim 2,
                  ids {
                    pdb {
                      mol "1PW4",
                      chain 65,
                      rel std {
                        year 2003,
                        month 6,
                        day 30
                      }
                    },
                    gi 81590605
                  },
                  starts {
                    121,
                    146
                  },
                  len 24
                },
                {
                  dim 2,
                  ids {
                    pdb {
                      mol "1PW4",
                      chain 65,
                      rel std {
                        year 2003,
                        month 6,
                        day 30
                      }
                    },
                    gi 81590605
                  },
                  starts {
                    155,
                    174
                  },
                  len 23
                },
                {
                  dim 2,
                  ids {
                    pdb {
                      mol "1PW4",
                      chain 65,
                      rel std {
                        year 2003,
                        month 6,
                        day 30
                      }
                    },
                    gi 81590605
                  },
                  starts {
                    191,
                    202
                  },
                  len 19
                },
                {
                  dim 2,
                  ids {
                    pdb {
                      mol "1PW4",
                      chain 65,
                      rel std {
                        year 2003,
                        month 6,
                        day 30
                      }
                    },
                    gi 81590605
                  },
                  starts {
                    251,
                    252
                  },
                  len 25
                },
                {
                  dim 2,
                  ids {
                    pdb {
                      mol "1PW4",
                      chain 65,
                      rel std {
                        year 2003,
                        month 6,
                        day 30
                      }
                    },
                    gi 81590605
                  },
                  starts {
                    289,
                    286
                  },
                  len 19
                },
                {
                  dim 2,
                  ids {
                    pdb {
                      mol "1PW4",
                      chain 65,
                      rel std {
                        year 2003,
                        month 6,
                        day 30
                      }
                    },
                    gi 81590605
                  },
                  starts {
                    312,
                    309
                  },
                  len 6
                },
                {
                  dim 2,
                  ids {
                    pdb {
                      mol "1PW4",
                      chain 65,
                      rel std {
                        year 2003,
                        month 6,
                        day 30
                      }
                    },
                    gi 81590605
                  },
                  starts {
                    323,
                    319
                  },
                  len 14
                },
                {
                  dim 2,
                  ids {
                    pdb {
                      mol "1PW4",
                      chain 65,
                      rel std {
                        year 2003,
                        month 6,
                        day 30
                      }
                    },
                    gi 81590605
                  },
                  starts {
                    347,
                    342
                  },
                  len 23
                },
                {
                  dim 2,
                  ids {
                    pdb {
                      mol "1PW4",
                      chain 65,
                      rel std {
                        year 2003,
                        month 6,
                        day 30
                      }
                    },
                    gi 81590605
                  },
                  starts {
                    380,
                    379
                  },
                  len 23
                },
                {
                  dim 2,
                  ids {
                    pdb {
                      mol "1PW4",
                      chain 65,
                      rel std {
                        year 2003,
                        month 6,
                        day 30
                      }
                    },
                    gi 81590605
                  },
                  starts {
                    411,
                    428
                  },
                  len 23
                }
              }
            },
            {
              type partial,
              dim 2,
              segs dendiag {
                {
                  dim 2,
                  ids {
                    pdb {
                      mol "1PW4",
                      chain 65,
                      rel std {
                        year 2003,
                        month 6,
                        day 30
                      }
                    },
                    gi 731995
                  },
                  starts {
                    29,
                    9
                  },
                  len 26
                },
                {
                  dim 2,
                  ids {
                    pdb {
                      mol "1PW4",
                      chain 65,
                      rel std {
                        year 2003,
                        month 6,
                        day 30
                      }
                    },
                    gi 731995
                  },
                  starts {
                    60,
                    42
                  },
                  len 23
                },
                {
                  dim 2,
                  ids {
                    pdb {
                      mol "1PW4",
                      chain 65,
                      rel std {
                        year 2003,
                        month 6,
                        day 30
                      }
                    },
                    gi 731995
                  },
                  starts {
                    85,
                    67
                  },
                  len 7
                },
                {
                  dim 2,
                  ids {
                    pdb {
                      mol "1PW4",
                      chain 65,
                      rel std {
                        year 2003,
                        month 6,
                        day 30
                      }
                    },
                    gi 731995
                  },
                  starts {
                    93,
                    76
                  },
                  len 14
                },
                {
                  dim 2,
                  ids {
                    pdb {
                      mol "1PW4",
                      chain 65,
                      rel std {
                        year 2003,
                        month 6,
                        day 30
                      }
                    },
                    gi 731995
                  },
                  starts {
                    121,
                    101
                  },
                  len 24
                },
                {
                  dim 2,
                  ids {
                    pdb {
                      mol "1PW4",
                      chain 65,
                      rel std {
                        year 2003,
                        month 6,
                        day 30
                      }
                    },
                    gi 731995
                  },
                  starts {
                    155,
                    137
                  },
                  len 23
                },
                {
                  dim 2,
                  ids {
                    pdb {
                      mol "1PW4",
                      chain 65,
                      rel std {
                        year 2003,
                        month 6,
                        day 30
                      }
                    },
                    gi 731995
                  },
                  starts {
                    191,
                    210
                  },
                  len 19
                },
                {
                  dim 2,
                  ids {
                    pdb {
                      mol "1PW4",
                      chain 65,
                      rel std {
                        year 2003,
                        month 6,
                        day 30
                      }
                    },
                    gi 731995
                  },
                  starts {
                    251,
                    268
                  },
                  len 25
                },
                {
                  dim 2,
                  ids {
                    pdb {
                      mol "1PW4",
                      chain 65,
                      rel std {
                        year 2003,
                        month 6,
                        day 30
                      }
                    },
                    gi 731995
                  },
                  starts {
                    289,
                    306
                  },
                  len 19
                },
                {
                  dim 2,
                  ids {
                    pdb {
                      mol "1PW4",
                      chain 65,
                      rel std {
                        year 2003,
                        month 6,
                        day 30
                      }
                    },
                    gi 731995
                  },
                  starts {
                    312,
                    338
                  },
                  len 6
                },
                {
                  dim 2,
                  ids {
                    pdb {
                      mol "1PW4",
                      chain 65,
                      rel std {
                        year 2003,
                        month 6,
                        day 30
                      }
                    },
                    gi 731995
                  },
                  starts {
                    323,
                    344
                  },
                  len 14
                },
                {
                  dim 2,
                  ids {
                    pdb {
                      mol "1PW4",
                      chain 65,
                      rel std {
                        year 2003,
                        month 6,
                        day 30
                      }
                    },
                    gi 731995
                  },
                  starts {
                    347,
                    378
                  },
                  len 23
                },
                {
                  dim 2,
                  ids {
                    pdb {
                      mol "1PW4",
                      chain 65,
                      rel std {
                        year 2003,
                        month 6,
                        day 30
                      }
                    },
                    gi 731995
                  },
                  starts {
                    380,
                    405
                  },
                  len 23
                },
                {
                  dim 2,
                  ids {
                    pdb {
                      mol "1PW4",
                      chain 65,
                      rel std {
                        year 2003,
                        month 6,
                        day 30
                      }
                    },
                    gi 731995
                  },
                  starts {
                    411,
                    453
                  },
                  len 23
                }
              }
            },
            {
              type partial,
              dim 2,
              segs dendiag {
                {
                  dim 2,
                  ids {
                    pdb {
                      mol "1PW4",
                      chain 65,
                      rel std {
                        year 2003,
                        month 6,
                        day 30
                      }
                    },
                    gi 81595867
                  },
                  starts {
                    29,
                    19
                  },
                  len 26
                },
                {
                  dim 2,
                  ids {
                    pdb {
                      mol "1PW4",
                      chain 65,
                      rel std {
                        year 2003,
                        month 6,
                        day 30
                      }
                    },
                    gi 81595867
                  },
                  starts {
                    60,
                    51
                  },
                  len 23
                },
                {
                  dim 2,
                  ids {
                    pdb {
                      mol "1PW4",
                      chain 65,
                      rel std {
                        year 2003,
                        month 6,
                        day 30
                      }
                    },
                    gi 81595867
                  },
                  starts {
                    85,
                    76
                  },
                  len 7
                },
                {
                  dim 2,
                  ids {
                    pdb {
                      mol "1PW4",
                      chain 65,
                      rel std {
                        year 2003,
                        month 6,
                        day 30
                      }
                    },
                    gi 81595867
                  },
                  starts {
                    93,
                    84
                  },
                  len 14
                },
                {
                  dim 2,
                  ids {
                    pdb {
                      mol "1PW4",
                      chain 65,
                      rel std {
                        year 2003,
                        month 6,
                        day 30
                      }
                    },
                    gi 81595867
                  },
                  starts {
                    121,
                    108
                  },
                  len 24
                },
                {
                  dim 2,
                  ids {
                    pdb {
                      mol "1PW4",
                      chain 65,
                      rel std {
                        year 2003,
                        month 6,
                        day 30
                      }
                    },
                    gi 81595867
                  },
                  starts {
                    155,
                    142
                  },
                  len 23
                },
                {
                  dim 2,
                  ids {
                    pdb {
                      mol "1PW4",
                      chain 65,
                      rel std {
                        year 2003,
                        month 6,
                        day 30
                      }
                    },
                    gi 81595867
                  },
                  starts {
                    191,
                    174
                  },
                  len 19
                },
                {
                  dim 2,
                  ids {
                    pdb {
                      mol "1PW4",
                      chain 65,
                      rel std {
                        year 2003,
                        month 6,
                        day 30
                      }
                    },
                    gi 81595867
                  },
                  starts {
                    251,
                    271
                  },
                  len 25
                },
                {
                  dim 2,
                  ids {
                    pdb {
                      mol "1PW4",
                      chain 65,
                      rel std {
                        year 2003,
                        month 6,
                        day 30
                      }
                    },
                    gi 81595867
                  },
                  starts {
                    289,
                    305
                  },
                  len 19
                },
                {
                  dim 2,
                  ids {
                    pdb {
                      mol "1PW4",
                      chain 65,
                      rel std {
                        year 2003,
                        month 6,
                        day 30
                      }
                    },
                    gi 81595867
                  },
                  starts {
                    312,
                    328
                  },
                  len 6
                },
                {
                  dim 2,
                  ids {
                    pdb {
                      mol "1PW4",
                      chain 65,
                      rel std {
                        year 2003,
                        month 6,
                        day 30
                      }
                    },
                    gi 81595867
                  },
                  starts {
                    323,
                    336
                  },
                  len 14
                },
                {
                  dim 2,
                  ids {
                    pdb {
                      mol "1PW4",
                      chain 65,
                      rel std {
                        year 2003,
                        month 6,
                        day 30
                      }
                    },
                    gi 81595867
                  },
                  starts {
                    347,
                    364
                  },
                  len 23
                },
                {
                  dim 2,
                  ids {
                    pdb {
                      mol "1PW4",
                      chain 65,
                      rel std {
                        year 2003,
                        month 6,
                        day 30
                      }
                    },
                    gi 81595867
                  },
                  starts {
                    380,
                    394
                  },
                  len 23
                },
                {
                  dim 2,
                  ids {
                    pdb {
                      mol "1PW4",
                      chain 65,
                      rel std {
                        year 2003,
                        month 6,
                        day 30
                      }
                    },
                    gi 81595867
                  },
                  starts {
                    411,
                    442
                  },
                  len 23
                }
              }
            },
            {
              type partial,
              dim 2,
              segs dendiag {
                {
                  dim 2,
                  ids {
                    pdb {
                      mol "1PW4",
                      chain 65,
                      rel std {
                        year 2003,
                        month 6,
                        day 30
                      }
                    },
                    gi 6136458
                  },
                  starts {
                    29,
                    31
                  },
                  len 26
                },
                {
                  dim 2,
                  ids {
                    pdb {
                      mol "1PW4",
                      chain 65,
                      rel std {
                        year 2003,
                        month 6,
                        day 30
                      }
                    },
                    gi 6136458
                  },
                  starts {
                    60,
                    64
                  },
                  len 23
                },
                {
                  dim 2,
                  ids {
                    pdb {
                      mol "1PW4",
                      chain 65,
                      rel std {
                        year 2003,
                        month 6,
                        day 30
                      }
                    },
                    gi 6136458
                  },
                  starts {
                    85,
                    89
                  },
                  len 7
                },
                {
                  dim 2,
                  ids {
                    pdb {
                      mol "1PW4",
                      chain 65,
                      rel std {
                        year 2003,
                        month 6,
                        day 30
                      }
                    },
                    gi 6136458
                  },
                  starts {
                    93,
                    110
                  },
                  len 14
                },
                {
                  dim 2,
                  ids {
                    pdb {
                      mol "1PW4",
                      chain 65,
                      rel std {
                        year 2003,
                        month 6,
                        day 30
                      }
                    },
                    gi 6136458
                  },
                  starts {
                    121,
                    132
                  },
                  len 24
                },
                {
                  dim 2,
                  ids {
                    pdb {
                      mol "1PW4",
                      chain 65,
                      rel std {
                        year 2003,
                        month 6,
                        day 30
                      }
                    },
                    gi 6136458
                  },
                  starts {
                    155,
                    167
                  },
                  len 23
                },
                {
                  dim 2,
                  ids {
                    pdb {
                      mol "1PW4",
                      chain 65,
                      rel std {
                        year 2003,
                        month 6,
                        day 30
                      }
                    },
                    gi 6136458
                  },
                  starts {
                    191,
                    205
                  },
                  len 19
                },
                {
                  dim 2,
                  ids {
                    pdb {
                      mol "1PW4",
                      chain 65,
                      rel std {
                        year 2003,
                        month 6,
                        day 30
                      }
                    },
                    gi 6136458
                  },
                  starts {
                    251,
                    252
                  },
                  len 25
                },
                {
                  dim 2,
                  ids {
                    pdb {
                      mol "1PW4",
                      chain 65,
                      rel std {
                        year 2003,
                        month 6,
                        day 30
                      }
                    },
                    gi 6136458
                  },
                  starts {
                    289,
                    288
                  },
                  len 19
                },
                {
                  dim 2,
                  ids {
                    pdb {
                      mol "1PW4",
                      chain 65,
                      rel std {
                        year 2003,
                        month 6,
                        day 30
                      }
                    },
                    gi 6136458
                  },
                  starts {
                    312,
                    311
                  },
                  len 6
                },
                {
                  dim 2,
                  ids {
                    pdb {
                      mol "1PW4",
                      chain 65,
                      rel std {
                        year 2003,
                        month 6,
                        day 30
                      }
                    },
                    gi 6136458
                  },
                  starts {
                    323,
                    319
                  },
                  len 14
                },
                {
                  dim 2,
                  ids {
                    pdb {
                      mol "1PW4",
                      chain 65,
                      rel std {
                        year 2003,
                        month 6,
                        day 30
                      }
                    },
                    gi 6136458
                  },
                  starts {
                    347,
                    347
                  },
                  len 23
                },
                {
                  dim 2,
                  ids {
                    pdb {
                      mol "1PW4",
                      chain 65,
                      rel std {
                        year 2003,
                        month 6,
                        day 30
                      }
                    },
                    gi 6136458
                  },
                  starts {
                    380,
                    384
                  },
                  len 23
                },
                {
                  dim 2,
                  ids {
                    pdb {
                      mol "1PW4",
                      chain 65,
                      rel std {
                        year 2003,
                        month 6,
                        day 30
                      }
                    },
                    gi 6136458
                  },
                  starts {
                    411,
                    432
                  },
                  len 23
                }
              }
            },
            {
              type partial,
              dim 2,
              segs dendiag {
                {
                  dim 2,
                  ids {
                    pdb {
                      mol "1PW4",
                      chain 65,
                      rel std {
                        year 2003,
                        month 6,
                        day 30
                      }
                    },
                    gi 82198807
                  },
                  starts {
                    29,
                    33
                  },
                  len 26
                },
                {
                  dim 2,
                  ids {
                    pdb {
                      mol "1PW4",
                      chain 65,
                      rel std {
                        year 2003,
                        month 6,
                        day 30
                      }
                    },
                    gi 82198807
                  },
                  starts {
                    60,
                    67
                  },
                  len 23
                },
                {
                  dim 2,
                  ids {
                    pdb {
                      mol "1PW4",
                      chain 65,
                      rel std {
                        year 2003,
                        month 6,
                        day 30
                      }
                    },
                    gi 82198807
                  },
                  starts {
                    85,
                    92
                  },
                  len 7
                },
                {
                  dim 2,
                  ids {
                    pdb {
                      mol "1PW4",
                      chain 65,
                      rel std {
                        year 2003,
                        month 6,
                        day 30
                      }
                    },
                    gi 82198807
                  },
                  starts {
                    93,
                    101
                  },
                  len 14
                },
                {
                  dim 2,
                  ids {
                    pdb {
                      mol "1PW4",
                      chain 65,
                      rel std {
                        year 2003,
                        month 6,
                        day 30
                      }
                    },
                    gi 82198807
                  },
                  starts {
                    121,
                    163
                  },
                  len 24
                },
                {
                  dim 2,
                  ids {
                    pdb {
                      mol "1PW4",
                      chain 65,
                      rel std {
                        year 2003,
                        month 6,
                        day 30
                      }
                    },
                    gi 82198807
                  },
                  starts {
                    155,
                    200
                  },
                  len 23
                },
                {
                  dim 2,
                  ids {
                    pdb {
                      mol "1PW4",
                      chain 65,
                      rel std {
                        year 2003,
                        month 6,
                        day 30
                      }
                    },
                    gi 82198807
                  },
                  starts {
                    191,
                    228
                  },
                  len 19
                },
                {
                  dim 2,
                  ids {
                    pdb {
                      mol "1PW4",
                      chain 65,
                      rel std {
                        year 2003,
                        month 6,
                        day 30
                      }
                    },
                    gi 82198807
                  },
                  starts {
                    251,
                    329
                  },
                  len 25
                },
                {
                  dim 2,
                  ids {
                    pdb {
                      mol "1PW4",
                      chain 65,
                      rel std {
                        year 2003,
                        month 6,
                        day 30
                      }
                    },
                    gi 82198807
                  },
                  starts {
                    289,
                    365
                  },
                  len 19
                },
                {
                  dim 2,
                  ids {
                    pdb {
                      mol "1PW4",
                      chain 65,
                      rel std {
                        year 2003,
                        month 6,
                        day 30
                      }
                    },
                    gi 82198807
                  },
                  starts {
                    312,
                    390
                  },
                  len 6
                },
                {
                  dim 2,
                  ids {
                    pdb {
                      mol "1PW4",
                      chain 65,
                      rel std {
                        year 2003,
                        month 6,
                        day 30
                      }
                    },
                    gi 82198807
                  },
                  starts {
                    323,
                    405
                  },
                  len 14
                },
                {
                  dim 2,
                  ids {
                    pdb {
                      mol "1PW4",
                      chain 65,
                      rel std {
                        year 2003,
                        month 6,
                        day 30
                      }
                    },
                    gi 82198807
                  },
                  starts {
                    347,
                    456
                  },
                  len 23
                },
                {
                  dim 2,
                  ids {
                    pdb {
                      mol "1PW4",
                      chain 65,
                      rel std {
                        year 2003,
                        month 6,
                        day 30
                      }
                    },
                    gi 82198807
                  },
                  starts {
                    380,
                    486
                  },
                  len 23
                },
                {
                  dim 2,
                  ids {
                    pdb {
                      mol "1PW4",
                      chain 65,
                      rel std {
                        year 2003,
                        month 6,
                        day 30
                      }
                    },
                    gi 82198807
                  },
                  starts {
                    411,
                    532
                  },
                  len 23
                }
              }
            },
            {
              type partial,
              dim 2,
              segs dendiag {
                {
                  dim 2,
                  ids {
                    pdb {
                      mol "1PW4",
                      chain 65,
                      rel std {
                        year 2003,
                        month 6,
                        day 30
                      }
                    },
                    gi 75186219
                  },
                  starts {
                    29,
                    24
                  },
                  len 26
                },
                {
                  dim 2,
                  ids {
                    pdb {
                      mol "1PW4",
                      chain 65,
                      rel std {
                        year 2003,
                        month 6,
                        day 30
                      }
                    },
                    gi 75186219
                  },
                  starts {
                    60,
                    60
                  },
                  len 23
                },
                {
                  dim 2,
                  ids {
                    pdb {
                      mol "1PW4",
                      chain 65,
                      rel std {
                        year 2003,
                        month 6,
                        day 30
                      }
                    },
                    gi 75186219
                  },
                  starts {
                    85,
                    85
                  },
                  len 7
                },
                {
                  dim 2,
                  ids {
                    pdb {
                      mol "1PW4",
                      chain 65,
                      rel std {
                        year 2003,
                        month 6,
                        day 30
                      }
                    },
                    gi 75186219
                  },
                  starts {
                    93,
                    94
                  },
                  len 14
                },
                {
                  dim 2,
                  ids {
                    pdb {
                      mol "1PW4",
                      chain 65,
                      rel std {
                        year 2003,
                        month 6,
                        day 30
                      }
                    },
                    gi 75186219
                  },
                  starts {
                    121,
                    143
                  },
                  len 24
                },
                {
                  dim 2,
                  ids {
                    pdb {
                      mol "1PW4",
                      chain 65,
                      rel std {
                        year 2003,
                        month 6,
                        day 30
                      }
                    },
                    gi 75186219
                  },
                  starts {
                    155,
                    184
                  },
                  len 23
                },
                {
                  dim 2,
                  ids {
                    pdb {
                      mol "1PW4",
                      chain 65,
                      rel std {
                        year 2003,
                        month 6,
                        day 30
                      }
                    },
                    gi 75186219
                  },
                  starts {
                    191,
                    216
                  },
                  len 19
                },
                {
                  dim 2,
                  ids {
                    pdb {
                      mol "1PW4",
                      chain 65,
                      rel std {
                        year 2003,
                        month 6,
                        day 30
                      }
                    },
                    gi 75186219
                  },
                  starts {
                    251,
                    333
                  },
                  len 25
                },
                {
                  dim 2,
                  ids {
                    pdb {
                      mol "1PW4",
                      chain 65,
                      rel std {
                        year 2003,
                        month 6,
                        day 30
                      }
                    },
                    gi 75186219
                  },
                  starts {
                    289,
                    375
                  },
                  len 19
                },
                {
                  dim 2,
                  ids {
                    pdb {
                      mol "1PW4",
                      chain 65,
                      rel std {
                        year 2003,
                        month 6,
                        day 30
                      }
                    },
                    gi 75186219
                  },
                  starts {
                    312,
                    402
                  },
                  len 6
                },
                {
                  dim 2,
                  ids {
                    pdb {
                      mol "1PW4",
                      chain 65,
                      rel std {
                        year 2003,
                        month 6,
                        day 30
                      }
                    },
                    gi 75186219
                  },
                  starts {
                    323,
                    417
                  },
                  len 14
                },
                {
                  dim 2,
                  ids {
                    pdb {
                      mol "1PW4",
                      chain 65,
                      rel std {
                        year 2003,
                        month 6,
                        day 30
                      }
                    },
                    gi 75186219
                  },
                  starts {
                    347,
                    464
                  },
                  len 23
                },
                {
                  dim 2,
                  ids {
                    pdb {
                      mol "1PW4",
                      chain 65,
                      rel std {
                        year 2003,
                        month 6,
                        day 30
                      }
                    },
                    gi 75186219
                  },
                  starts {
                    380,
                    494
                  },
                  len 23
                },
                {
                  dim 2,
                  ids {
                    pdb {
                      mol "1PW4",
                      chain 65,
                      rel std {
                        year 2003,
                        month 6,
                        day 30
                      }
                    },
                    gi 75186219
                  },
                  starts {
                    411,
                    540
                  },
                  len 23
                }
              }
            },
            {
              type partial,
              dim 2,
              segs dendiag {
                {
                  dim 2,
                  ids {
                    pdb {
                      mol "1PW4",
                      chain 65,
                      rel std {
                        year 2003,
                        month 6,
                        day 30
                      }
                    },
                    gi 75097623
                  },
                  starts {
                    29,
                    30
                  },
                  len 26
                },
                {
                  dim 2,
                  ids {
                    pdb {
                      mol "1PW4",
                      chain 65,
                      rel std {
                        year 2003,
                        month 6,
                        day 30
                      }
                    },
                    gi 75097623
                  },
                  starts {
                    60,
                    62
                  },
                  len 23
                },
                {
                  dim 2,
                  ids {
                    pdb {
                      mol "1PW4",
                      chain 65,
                      rel std {
                        year 2003,
                        month 6,
                        day 30
                      }
                    },
                    gi 75097623
                  },
                  starts {
                    85,
                    88
                  },
                  len 7
                },
                {
                  dim 2,
                  ids {
                    pdb {
                      mol "1PW4",
                      chain 65,
                      rel std {
                        year 2003,
                        month 6,
                        day 30
                      }
                    },
                    gi 75097623
                  },
                  starts {
                    93,
                    97
                  },
                  len 14
                },
                {
                  dim 2,
                  ids {
                    pdb {
                      mol "1PW4",
                      chain 65,
                      rel std {
                        year 2003,
                        month 6,
                        day 30
                      }
                    },
                    gi 75097623
                  },
                  starts {
                    121,
                    141
                  },
                  len 24
                },
                {
                  dim 2,
                  ids {
                    pdb {
                      mol "1PW4",
                      chain 65,
                      rel std {
                        year 2003,
                        month 6,
                        day 30
                      }
                    },
                    gi 75097623
                  },
                  starts {
                    155,
                    181
                  },
                  len 23
                },
                {
                  dim 2,
                  ids {
                    pdb {
                      mol "1PW4",
                      chain 65,
                      rel std {
                        year 2003,
                        month 6,
                        day 30
                      }
                    },
                    gi 75097623
                  },
                  starts {
                    191,
                    209
                  },
                  len 19
                },
                {
                  dim 2,
                  ids {
                    pdb {
                      mol "1PW4",
                      chain 65,
                      rel std {
                        year 2003,
                        month 6,
                        day 30
                      }
                    },
                    gi 75097623
                  },
                  starts {
                    251,
                    320
                  },
                  len 25
                },
                {
                  dim 2,
                  ids {
                    pdb {
                      mol "1PW4",
                      chain 65,
                      rel std {
                        year 2003,
                        month 6,
                        day 30
                      }
                    },
                    gi 75097623
                  },
                  starts {
                    289,
                    362
                  },
                  len 19
                },
                {
                  dim 2,
                  ids {
                    pdb {
                      mol "1PW4",
                      chain 65,
                      rel std {
                        year 2003,
                        month 6,
                        day 30
                      }
                    },
                    gi 75097623
                  },
                  starts {
                    312,
                    390
                  },
                  len 6
                },
                {
                  dim 2,
                  ids {
                    pdb {
                      mol "1PW4",
                      chain 65,
                      rel std {
                        year 2003,
                        month 6,
                        day 30
                      }
                    },
                    gi 75097623
                  },
                  starts {
                    323,
                    404
                  },
                  len 14
                },
                {
                  dim 2,
                  ids {
                    pdb {
                      mol "1PW4",
                      chain 65,
                      rel std {
                        year 2003,
                        month 6,
                        day 30
                      }
                    },
                    gi 75097623
                  },
                  starts {
                    347,
                    450
                  },
                  len 23
                },
                {
                  dim 2,
                  ids {
                    pdb {
                      mol "1PW4",
                      chain 65,
                      rel std {
                        year 2003,
                        month 6,
                        day 30
                      }
                    },
                    gi 75097623
                  },
                  starts {
                    380,
                    480
                  },
                  len 23
                },
                {
                  dim 2,
                  ids {
                    pdb {
                      mol "1PW4",
                      chain 65,
                      rel std {
                        year 2003,
                        month 6,
                        day 30
                      }
                    },
                    gi 75097623
                  },
                  starts {
                    411,
                    526
                  },
                  len 23
                }
              }
            },
            {
              type partial,
              dim 2,
              segs dendiag {
                {
                  dim 2,
                  ids {
                    pdb {
                      mol "1PW4",
                      chain 65,
                      rel std {
                        year 2003,
                        month 6,
                        day 30
                      }
                    },
                    gi 75419378
                  },
                  starts {
                    29,
                    34
                  },
                  len 26
                },
                {
                  dim 2,
                  ids {
                    pdb {
                      mol "1PW4",
                      chain 65,
                      rel std {
                        year 2003,
                        month 6,
                        day 30
                      }
                    },
                    gi 75419378
                  },
                  starts {
                    60,
                    66
                  },
                  len 23
                },
                {
                  dim 2,
                  ids {
                    pdb {
                      mol "1PW4",
                      chain 65,
                      rel std {
                        year 2003,
                        month 6,
                        day 30
                      }
                    },
                    gi 75419378
                  },
                  starts {
                    85,
                    95
                  },
                  len 7
                },
                {
                  dim 2,
                  ids {
                    pdb {
                      mol "1PW4",
                      chain 65,
                      rel std {
                        year 2003,
                        month 6,
                        day 30
                      }
                    },
                    gi 75419378
                  },
                  starts {
                    93,
                    111
                  },
                  len 14
                },
                {
                  dim 2,
                  ids {
                    pdb {
                      mol "1PW4",
                      chain 65,
                      rel std {
                        year 2003,
                        month 6,
                        day 30
                      }
                    },
                    gi 75419378
                  },
                  starts {
                    121,
                    145
                  },
                  len 24
                },
                {
                  dim 2,
                  ids {
                    pdb {
                      mol "1PW4",
                      chain 65,
                      rel std {
                        year 2003,
                        month 6,
                        day 30
                      }
                    },
                    gi 75419378
                  },
                  starts {
                    155,
                    179
                  },
                  len 23
                },
                {
                  dim 2,
                  ids {
                    pdb {
                      mol "1PW4",
                      chain 65,
                      rel std {
                        year 2003,
                        month 6,
                        day 30
                      }
                    },
                    gi 75419378
                  },
                  starts {
                    191,
                    212
                  },
                  len 19
                },
                {
                  dim 2,
                  ids {
                    pdb {
                      mol "1PW4",
                      chain 65,
                      rel std {
                        year 2003,
                        month 6,
                        day 30
                      }
                    },
                    gi 75419378
                  },
                  starts {
                    251,
                    266
                  },
                  len 25
                },
                {
                  dim 2,
                  ids {
                    pdb {
                      mol "1PW4",
                      chain 65,
                      rel std {
                        year 2003,
                        month 6,
                        day 30
                      }
                    },
                    gi 75419378
                  },
                  starts {
                    289,
                    300
                  },
                  len 19
                },
                {
                  dim 2,
                  ids {
                    pdb {
                      mol "1PW4",
                      chain 65,
                      rel std {
                        year 2003,
                        month 6,
                        day 30
                      }
                    },
                    gi 75419378
                  },
                  starts {
                    312,
                    319
                  },
                  len 6
                },
                {
                  dim 2,
                  ids {
                    pdb {
                      mol "1PW4",
                      chain 65,
                      rel std {
                        year 2003,
                        month 6,
                        day 30
                      }
                    },
                    gi 75419378
                  },
                  starts {
                    323,
                    332
                  },
                  len 14
                },
                {
                  dim 2,
                  ids {
                    pdb {
                      mol "1PW4",
                      chain 65,
                      rel std {
                        year 2003,
                        month 6,
                        day 30
                      }
                    },
                    gi 75419378
                  },
                  starts {
                    347,
                    360
                  },
                  len 23
                },
                {
                  dim 2,
                  ids {
                    pdb {
                      mol "1PW4",
                      chain 65,
                      rel std {
                        year 2003,
                        month 6,
                        day 30
                      }
                    },
                    gi 75419378
                  },
                  starts {
                    380,
                    390
                  },
                  len 23
                },
                {
                  dim 2,
                  ids {
                    pdb {
                      mol "1PW4",
                      chain 65,
                      rel std {
                        year 2003,
                        month 6,
                        day 30
                      }
                    },
                    gi 75419378
                  },
                  starts {
                    411,
                    436
                  },
                  len 23
                }
              }
            },
            {
              type partial,
              dim 2,
              segs dendiag {
                {
                  dim 2,
                  ids {
                    pdb {
                      mol "1PW4",
                      chain 65,
                      rel std {
                        year 2003,
                        month 6,
                        day 30
                      }
                    },
                    gi 121727957
                  },
                  starts {
                    29,
                    14
                  },
                  len 26
                },
                {
                  dim 2,
                  ids {
                    pdb {
                      mol "1PW4",
                      chain 65,
                      rel std {
                        year 2003,
                        month 6,
                        day 30
                      }
                    },
                    gi 121727957
                  },
                  starts {
                    60,
                    46
                  },
                  len 23
                },
                {
                  dim 2,
                  ids {
                    pdb {
                      mol "1PW4",
                      chain 65,
                      rel std {
                        year 2003,
                        month 6,
                        day 30
                      }
                    },
                    gi 121727957
                  },
                  starts {
                    85,
                    71
                  },
                  len 7
                },
                {
                  dim 2,
                  ids {
                    pdb {
                      mol "1PW4",
                      chain 65,
                      rel std {
                        year 2003,
                        month 6,
                        day 30
                      }
                    },
                    gi 121727957
                  },
                  starts {
                    93,
                    79
                  },
                  len 14
                },
                {
                  dim 2,
                  ids {
                    pdb {
                      mol "1PW4",
                      chain 65,
                      rel std {
                        year 2003,
                        month 6,
                        day 30
                      }
                    },
                    gi 121727957
                  },
                  starts {
                    121,
                    103
                  },
                  len 24
                },
                {
                  dim 2,
                  ids {
                    pdb {
                      mol "1PW4",
                      chain 65,
                      rel std {
                        year 2003,
                        month 6,
                        day 30
                      }
                    },
                    gi 121727957
                  },
                  starts {
                    155,
                    136
                  },
                  len 23
                },
                {
                  dim 2,
                  ids {
                    pdb {
                      mol "1PW4",
                      chain 65,
                      rel std {
                        year 2003,
                        month 6,
                        day 30
                      }
                    },
                    gi 121727957
                  },
                  starts {
                    191,
                    168
                  },
                  len 19
                },
                {
                  dim 2,
                  ids {
                    pdb {
                      mol "1PW4",
                      chain 65,
                      rel std {
                        year 2003,
                        month 6,
                        day 30
                      }
                    },
                    gi 121727957
                  },
                  starts {
                    251,
                    272
                  },
                  len 25
                },
                {
                  dim 2,
                  ids {
                    pdb {
                      mol "1PW4",
                      chain 65,
                      rel std {
                        year 2003,
                        month 6,
                        day 30
                      }
                    },
                    gi 121727957
                  },
                  starts {
                    289,
                    310
                  },
                  len 19
                },
                {
                  dim 2,
                  ids {
                    pdb {
                      mol "1PW4",
                      chain 65,
                      rel std {
                        year 2003,
                        month 6,
                        day 30
                      }
                    },
                    gi 121727957
                  },
                  starts {
                    312,
                    333
                  },
                  len 6
                },
                {
                  dim 2,
                  ids {
                    pdb {
                      mol "1PW4",
                      chain 65,
                      rel std {
                        year 2003,
                        month 6,
                        day 30
                      }
                    },
                    gi 121727957
                  },
                  starts {
                    323,
                    341
                  },
                  len 14
                },
                {
                  dim 2,
                  ids {
                    pdb {
                      mol "1PW4",
                      chain 65,
                      rel std {
                        year 2003,
                        month 6,
                        day 30
                      }
                    },
                    gi 121727957
                  },
                  starts {
                    347,
                    368
                  },
                  len 23
                },
                {
                  dim 2,
                  ids {
                    pdb {
                      mol "1PW4",
                      chain 65,
                      rel std {
                        year 2003,
                        month 6,
                        day 30
                      }
                    },
                    gi 121727957
                  },
                  starts {
                    380,
                    398
                  },
                  len 23
                },
                {
                  dim 2,
                  ids {
                    pdb {
                      mol "1PW4",
                      chain 65,
                      rel std {
                        year 2003,
                        month 6,
                        day 30
                      }
                    },
                    gi 121727957
                  },
                  starts {
                    411,
                    444
                  },
                  len 23
                }
              }
            },
            {
              type partial,
              dim 2,
              segs dendiag {
                {
                  dim 2,
                  ids {
                    pdb {
                      mol "1PW4",
                      chain 65,
                      rel std {
                        year 2003,
                        month 6,
                        day 30
                      }
                    },
                    gi 135546
                  },
                  starts {
                    29,
                    15
                  },
                  len 26
                },
                {
                  dim 2,
                  ids {
                    pdb {
                      mol "1PW4",
                      chain 65,
                      rel std {
                        year 2003,
                        month 6,
                        day 30
                      }
                    },
                    gi 135546
                  },
                  starts {
                    60,
                    47
                  },
                  len 23
                },
                {
                  dim 2,
                  ids {
                    pdb {
                      mol "1PW4",
                      chain 65,
                      rel std {
                        year 2003,
                        month 6,
                        day 30
                      }
                    },
                    gi 135546
                  },
                  starts {
                    85,
                    72
                  },
                  len 7
                },
                {
                  dim 2,
                  ids {
                    pdb {
                      mol "1PW4",
                      chain 65,
                      rel std {
                        year 2003,
                        month 6,
                        day 30
                      }
                    },
                    gi 135546
                  },
                  starts {
                    93,
                    80
                  },
                  len 14
                },
                {
                  dim 2,
                  ids {
                    pdb {
                      mol "1PW4",
                      chain 65,
                      rel std {
                        year 2003,
                        month 6,
                        day 30
                      }
                    },
                    gi 135546
                  },
                  starts {
                    121,
                    105
                  },
                  len 24
                },
                {
                  dim 2,
                  ids {
                    pdb {
                      mol "1PW4",
                      chain 65,
                      rel std {
                        year 2003,
                        month 6,
                        day 30
                      }
                    },
                    gi 135546
                  },
                  starts {
                    155,
                    139
                  },
                  len 23
                },
                {
                  dim 2,
                  ids {
                    pdb {
                      mol "1PW4",
                      chain 65,
                      rel std {
                        year 2003,
                        month 6,
                        day 30
                      }
                    },
                    gi 135546
                  },
                  starts {
                    191,
                    169
                  },
                  len 19
                },
                {
                  dim 2,
                  ids {
                    pdb {
                      mol "1PW4",
                      chain 65,
                      rel std {
                        year 2003,
                        month 6,
                        day 30
                      }
                    },
                    gi 135546
                  },
                  starts {
                    251,
                    255
                  },
                  len 25
                },
                {
                  dim 2,
                  ids {
                    pdb {
                      mol "1PW4",
                      chain 65,
                      rel std {
                        year 2003,
                        month 6,
                        day 30
                      }
                    },
                    gi 135546
                  },
                  starts {
                    289,
                    294
                  },
                  len 19
                },
                {
                  dim 2,
                  ids {
                    pdb {
                      mol "1PW4",
                      chain 65,
                      rel std {
                        year 2003,
                        month 6,
                        day 30
                      }
                    },
                    gi 135546
                  },
                  starts {
                    312,
                    317
                  },
                  len 6
                },
                {
                  dim 2,
                  ids {
                    pdb {
                      mol "1PW4",
                      chain 65,
                      rel std {
                        year 2003,
                        month 6,
                        day 30
                      }
                    },
                    gi 135546
                  },
                  starts {
                    323,
                    325
                  },
                  len 14
                },
                {
                  dim 2,
                  ids {
                    pdb {
                      mol "1PW4",
                      chain 65,
                      rel std {
                        year 2003,
                        month 6,
                        day 30
                      }
                    },
                    gi 135546
                  },
                  starts {
                    347,
                    352
                  },
                  len 23
                },
                {
                  dim 2,
                  ids {
                    pdb {
                      mol "1PW4",
                      chain 65,
                      rel std {
                        year 2003,
                        month 6,
                        day 30
                      }
                    },
                    gi 135546
                  },
                  starts {
                    380,
                    382
                  },
                  len 23
                },
                {
                  dim 2,
                  ids {
                    pdb {
                      mol "1PW4",
                      chain 65,
                      rel std {
                        year 2003,
                        month 6,
                        day 30
                      }
                    },
                    gi 135546
                  },
                  starts {
                    411,
                    428
                  },
                  len 23
                }
              }
            },
            {
              type partial,
              dim 2,
              segs dendiag {
                {
                  dim 2,
                  ids {
                    pdb {
                      mol "1PW4",
                      chain 65,
                      rel std {
                        year 2003,
                        month 6,
                        day 30
                      }
                    },
                    gi 74728281
                  },
                  starts {
                    29,
                    34
                  },
                  len 26
                },
                {
                  dim 2,
                  ids {
                    pdb {
                      mol "1PW4",
                      chain 65,
                      rel std {
                        year 2003,
                        month 6,
                        day 30
                      }
                    },
                    gi 74728281
                  },
                  starts {
                    60,
                    68
                  },
                  len 23
                },
                {
                  dim 2,
                  ids {
                    pdb {
                      mol "1PW4",
                      chain 65,
                      rel std {
                        year 2003,
                        month 6,
                        day 30
                      }
                    },
                    gi 74728281
                  },
                  starts {
                    85,
                    93
                  },
                  len 7
                },
                {
                  dim 2,
                  ids {
                    pdb {
                      mol "1PW4",
                      chain 65,
                      rel std {
                        year 2003,
                        month 6,
                        day 30
                      }
                    },
                    gi 74728281
                  },
                  starts {
                    93,
                    102
                  },
                  len 14
                },
                {
                  dim 2,
                  ids {
                    pdb {
                      mol "1PW4",
                      chain 65,
                      rel std {
                        year 2003,
                        month 6,
                        day 30
                      }
                    },
                    gi 74728281
                  },
                  starts {
                    121,
                    160
                  },
                  len 24
                },
                {
                  dim 2,
                  ids {
                    pdb {
                      mol "1PW4",
                      chain 65,
                      rel std {
                        year 2003,
                        month 6,
                        day 30
                      }
                    },
                    gi 74728281
                  },
                  starts {
                    155,
                    197
                  },
                  len 23
                },
                {
                  dim 2,
                  ids {
                    pdb {
                      mol "1PW4",
                      chain 65,
                      rel std {
                        year 2003,
                        month 6,
                        day 30
                      }
                    },
                    gi 74728281
                  },
                  starts {
                    191,
                    227
                  },
                  len 19
                },
                {
                  dim 2,
                  ids {
                    pdb {
                      mol "1PW4",
                      chain 65,
                      rel std {
                        year 2003,
                        month 6,
                        day 30
                      }
                    },
                    gi 74728281
                  },
                  starts {
                    251,
                    320
                  },
                  len 25
                },
                {
                  dim 2,
                  ids {
                    pdb {
                      mol "1PW4",
                      chain 65,
                      rel std {
                        year 2003,
                        month 6,
                        day 30
                      }
                    },
                    gi 74728281
                  },
                  starts {
                    289,
                    363
                  },
                  len 19
                },
                {
                  dim 2,
                  ids {
                    pdb {
                      mol "1PW4",
                      chain 65,
                      rel std {
                        year 2003,
                        month 6,
                        day 30
                      }
                    },
                    gi 74728281
                  },
                  starts {
                    312,
                    390
                  },
                  len 6
                },
                {
                  dim 2,
                  ids {
                    pdb {
                      mol "1PW4",
                      chain 65,
                      rel std {
                        year 2003,
                        month 6,
                        day 30
                      }
                    },
                    gi 74728281
                  },
                  starts {
                    323,
                    410
                  },
                  len 14
                },
                {
                  dim 2,
                  ids {
                    pdb {
                      mol "1PW4",
                      chain 65,
                      rel std {
                        year 2003,
                        month 6,
                        day 30
                      }
                    },
                    gi 74728281
                  },
                  starts {
                    347,
                    462
                  },
                  len 23
                },
                {
                  dim 2,
                  ids {
                    pdb {
                      mol "1PW4",
                      chain 65,
                      rel std {
                        year 2003,
                        month 6,
                        day 30
                      }
                    },
                    gi 74728281
                  },
                  starts {
                    380,
                    492
                  },
                  len 23
                },
                {
                  dim 2,
                  ids {
                    pdb {
                      mol "1PW4",
                      chain 65,
                      rel std {
                        year 2003,
                        month 6,
                        day 30
                      }
                    },
                    gi 74728281
                  },
                  starts {
                    411,
                    537
                  },
                  len 23
                }
              }
            },
            {
              type partial,
              dim 2,
              segs dendiag {
                {
                  dim 2,
                  ids {
                    pdb {
                      mol "1PW4",
                      chain 65,
                      rel std {
                        year 2003,
                        month 6,
                        day 30
                      }
                    },
                    gi 74738207
                  },
                  starts {
                    29,
                    32
                  },
                  len 26
                },
                {
                  dim 2,
                  ids {
                    pdb {
                      mol "1PW4",
                      chain 65,
                      rel std {
                        year 2003,
                        month 6,
                        day 30
                      }
                    },
                    gi 74738207
                  },
                  starts {
                    60,
                    64
                  },
                  len 23
                },
                {
                  dim 2,
                  ids {
                    pdb {
                      mol "1PW4",
                      chain 65,
                      rel std {
                        year 2003,
                        month 6,
                        day 30
                      }
                    },
                    gi 74738207
                  },
                  starts {
                    85,
                    89
                  },
                  len 7
                },
                {
                  dim 2,
                  ids {
                    pdb {
                      mol "1PW4",
                      chain 65,
                      rel std {
                        year 2003,
                        month 6,
                        day 30
                      }
                    },
                    gi 74738207
                  },
                  starts {
                    93,
                    97
                  },
                  len 14
                },
                {
                  dim 2,
                  ids {
                    pdb {
                      mol "1PW4",
                      chain 65,
                      rel std {
                        year 2003,
                        month 6,
                        day 30
                      }
                    },
                    gi 74738207
                  },
                  starts {
                    121,
                    128
                  },
                  len 24
                },
                {
                  dim 2,
                  ids {
                    pdb {
                      mol "1PW4",
                      chain 65,
                      rel std {
                        year 2003,
                        month 6,
                        day 30
                      }
                    },
                    gi 74738207
                  },
                  starts {
                    155,
                    162
                  },
                  len 23
                },
                {
                  dim 2,
                  ids {
                    pdb {
                      mol "1PW4",
                      chain 65,
                      rel std {
                        year 2003,
                        month 6,
                        day 30
                      }
                    },
                    gi 74738207
                  },
                  starts {
                    191,
                    195
                  },
                  len 19
                },
                {
                  dim 2,
                  ids {
                    pdb {
                      mol "1PW4",
                      chain 65,
                      rel std {
                        year 2003,
                        month 6,
                        day 30
                      }
                    },
                    gi 74738207
                  },
                  starts {
                    251,
                    246
                  },
                  len 25
                },
                {
                  dim 2,
                  ids {
                    pdb {
                      mol "1PW4",
                      chain 65,
                      rel std {
                        year 2003,
                        month 6,
                        day 30
                      }
                    },
                    gi 74738207
                  },
                  starts {
                    289,
                    283
                  },
                  len 19
                },
                {
                  dim 2,
                  ids {
                    pdb {
                      mol "1PW4",
                      chain 65,
                      rel std {
                        year 2003,
                        month 6,
                        day 30
                      }
                    },
                    gi 74738207
                  },
                  starts {
                    312,
                    306
                  },
                  len 6
                },
                {
                  dim 2,
                  ids {
                    pdb {
                      mol "1PW4",
                      chain 65,
                      rel std {
                        year 2003,
                        month 6,
                        day 30
                      }
                    },
                    gi 74738207
                  },
                  starts {
                    323,
                    318
                  },
                  len 14
                },
                {
                  dim 2,
                  ids {
                    pdb {
                      mol "1PW4",
                      chain 65,
                      rel std {
                        year 2003,
                        month 6,
                        day 30
                      }
                    },
                    gi 74738207
                  },
                  starts {
                    347,
                    344
                  },
                  len 23
                },
                {
                  dim 2,
                  ids {
                    pdb {
                      mol "1PW4",
                      chain 65,
                      rel std {
                        year 2003,
                        month 6,
                        day 30
                      }
                    },
                    gi 74738207
                  },
                  starts {
                    380,
                    374
                  },
                  len 23
                },
                {
                  dim 2,
                  ids {
                    pdb {
                      mol "1PW4",
                      chain 65,
                      rel std {
                        year 2003,
                        month 6,
                        day 30
                      }
                    },
                    gi 74738207
                  },
                  starts {
                    411,
                    419
                  },
                  len 23
                }
              }
            },
            {
              type partial,
              dim 2,
              segs dendiag {
                {
                  dim 2,
                  ids {
                    pdb {
                      mol "1PW4",
                      chain 65,
                      rel std {
                        year 2003,
                        month 6,
                        day 30
                      }
                    },
                    gi 81786856
                  },
                  starts {
                    29,
                    12
                  },
                  len 26
                },
                {
                  dim 2,
                  ids {
                    pdb {
                      mol "1PW4",
                      chain 65,
                      rel std {
                        year 2003,
                        month 6,
                        day 30
                      }
                    },
                    gi 81786856
                  },
                  starts {
                    60,
                    44
                  },
                  len 23
                },
                {
                  dim 2,
                  ids {
                    pdb {
                      mol "1PW4",
                      chain 65,
                      rel std {
                        year 2003,
                        month 6,
                        day 30
                      }
                    },
                    gi 81786856
                  },
                  starts {
                    85,
                    69
                  },
                  len 7
                },
                {
                  dim 2,
                  ids {
                    pdb {
                      mol "1PW4",
                      chain 65,
                      rel std {
                        year 2003,
                        month 6,
                        day 30
                      }
                    },
                    gi 81786856
                  },
                  starts {
                    93,
                    77
                  },
                  len 14
                },
                {
                  dim 2,
                  ids {
                    pdb {
                      mol "1PW4",
                      chain 65,
                      rel std {
                        year 2003,
                        month 6,
                        day 30
                      }
                    },
                    gi 81786856
                  },
                  starts {
                    121,
                    101
                  },
                  len 24
                },
                {
                  dim 2,
                  ids {
                    pdb {
                      mol "1PW4",
                      chain 65,
                      rel std {
                        year 2003,
                        month 6,
                        day 30
                      }
                    },
                    gi 81786856
                  },
                  starts {
                    155,
                    135
                  },
                  len 23
                },
                {
                  dim 2,
                  ids {
                    pdb {
                      mol "1PW4",
                      chain 65,
                      rel std {
                        year 2003,
                        month 6,
                        day 30
                      }
                    },
                    gi 81786856
                  },
                  starts {
                    191,
                    165
                  },
                  len 19
                },
                {
                  dim 2,
                  ids {
                    pdb {
                      mol "1PW4",
                      chain 65,
                      rel std {
                        year 2003,
                        month 6,
                        day 30
                      }
                    },
                    gi 81786856
                  },
                  starts {
                    251,
                    252
                  },
                  len 25
                },
                {
                  dim 2,
                  ids {
                    pdb {
                      mol "1PW4",
                      chain 65,
                      rel std {
                        year 2003,
                        month 6,
                        day 30
                      }
                    },
                    gi 81786856
                  },
                  starts {
                    289,
                    291
                  },
                  len 19
                },
                {
                  dim 2,
                  ids {
                    pdb {
                      mol "1PW4",
                      chain 65,
                      rel std {
                        year 2003,
                        month 6,
                        day 30
                      }
                    },
                    gi 81786856
                  },
                  starts {
                    312,
                    314
                  },
                  len 6
                },
                {
                  dim 2,
                  ids {
                    pdb {
                      mol "1PW4",
                      chain 65,
                      rel std {
                        year 2003,
                        month 6,
                        day 30
                      }
                    },
                    gi 81786856
                  },
                  starts {
                    323,
                    329
                  },
                  len 14
                },
                {
                  dim 2,
                  ids {
                    pdb {
                      mol "1PW4",
                      chain 65,
                      rel std {
                        year 2003,
                        month 6,
                        day 30
                      }
                    },
                    gi 81786856
                  },
                  starts {
                    347,
                    349
                  },
                  len 23
                },
                {
                  dim 2,
                  ids {
                    pdb {
                      mol "1PW4",
                      chain 65,
                      rel std {
                        year 2003,
                        month 6,
                        day 30
                      }
                    },
                    gi 81786856
                  },
                  starts {
                    380,
                    379
                  },
                  len 23
                },
                {
                  dim 2,
                  ids {
                    pdb {
                      mol "1PW4",
                      chain 65,
                      rel std {
                        year 2003,
                        month 6,
                        day 30
                      }
                    },
                    gi 81786856
                  },
                  starts {
                    411,
                    424
                  },
                  len 23
                }
              }
            },
            {
              type partial,
              dim 2,
              segs dendiag {
                {
                  dim 2,
                  ids {
                    pdb {
                      mol "1PW4",
                      chain 65,
                      rel std {
                        year 2003,
                        month 6,
                        day 30
                      }
                    },
                    gi 2507268
                  },
                  starts {
                    29,
                    15
                  },
                  len 26
                },
                {
                  dim 2,
                  ids {
                    pdb {
                      mol "1PW4",
                      chain 65,
                      rel std {
                        year 2003,
                        month 6,
                        day 30
                      }
                    },
                    gi 2507268
                  },
                  starts {
                    60,
                    48
                  },
                  len 23
                },
                {
                  dim 2,
                  ids {
                    pdb {
                      mol "1PW4",
                      chain 65,
                      rel std {
                        year 2003,
                        month 6,
                        day 30
                      }
                    },
                    gi 2507268
                  },
                  starts {
                    85,
                    73
                  },
                  len 7
                },
                {
                  dim 2,
                  ids {
                    pdb {
                      mol "1PW4",
                      chain 65,
                      rel std {
                        year 2003,
                        month 6,
                        day 30
                      }
                    },
                    gi 2507268
                  },
                  starts {
                    93,
                    82
                  },
                  len 14
                },
                {
                  dim 2,
                  ids {
                    pdb {
                      mol "1PW4",
                      chain 65,
                      rel std {
                        year 2003,
                        month 6,
                        day 30
                      }
                    },
                    gi 2507268
                  },
                  starts {
                    121,
                    107
                  },
                  len 24
                },
                {
                  dim 2,
                  ids {
                    pdb {
                      mol "1PW4",
                      chain 65,
                      rel std {
                        year 2003,
                        month 6,
                        day 30
                      }
                    },
                    gi 2507268
                  },
                  starts {
                    155,
                    143
                  },
                  len 23
                },
                {
                  dim 2,
                  ids {
                    pdb {
                      mol "1PW4",
                      chain 65,
                      rel std {
                        year 2003,
                        month 6,
                        day 30
                      }
                    },
                    gi 2507268
                  },
                  starts {
                    191,
                    213
                  },
                  len 19
                },
                {
                  dim 2,
                  ids {
                    pdb {
                      mol "1PW4",
                      chain 65,
                      rel std {
                        year 2003,
                        month 6,
                        day 30
                      }
                    },
                    gi 2507268
                  },
                  starts {
                    251,
                    264
                  },
                  len 25
                },
                {
                  dim 2,
                  ids {
                    pdb {
                      mol "1PW4",
                      chain 65,
                      rel std {
                        year 2003,
                        month 6,
                        day 30
                      }
                    },
                    gi 2507268
                  },
                  starts {
                    289,
                    310
                  },
                  len 19
                },
                {
                  dim 2,
                  ids {
                    pdb {
                      mol "1PW4",
                      chain 65,
                      rel std {
                        year 2003,
                        month 6,
                        day 30
                      }
                    },
                    gi 2507268
                  },
                  starts {
                    312,
                    333
                  },
                  len 6
                },
                {
                  dim 2,
                  ids {
                    pdb {
                      mol "1PW4",
                      chain 65,
                      rel std {
                        year 2003,
                        month 6,
                        day 30
                      }
                    },
                    gi 2507268
                  },
                  starts {
                    323,
                    348
                  },
                  len 14
                },
                {
                  dim 2,
                  ids {
                    pdb {
                      mol "1PW4",
                      chain 65,
                      rel std {
                        year 2003,
                        month 6,
                        day 30
                      }
                    },
                    gi 2507268
                  },
                  starts {
                    347,
                    383
                  },
                  len 23
                },
                {
                  dim 2,
                  ids {
                    pdb {
                      mol "1PW4",
                      chain 65,
                      rel std {
                        year 2003,
                        month 6,
                        day 30
                      }
                    },
                    gi 2507268
                  },
                  starts {
                    380,
                    413
                  },
                  len 23
                },
                {
                  dim 2,
                  ids {
                    pdb {
                      mol "1PW4",
                      chain 65,
                      rel std {
                        year 2003,
                        month 6,
                        day 30
                      }
                    },
                    gi 2507268
                  },
                  starts {
                    411,
                    457
                  },
                  len 23
                }
              }
            },
            {
              type partial,
              dim 2,
              segs dendiag {
                {
                  dim 2,
                  ids {
                    pdb {
                      mol "1PW4",
                      chain 65,
                      rel std {
                        year 2003,
                        month 6,
                        day 30
                      }
                    },
                    gi 2507449
                  },
                  starts {
                    29,
                    11
                  },
                  len 26
                },
                {
                  dim 2,
                  ids {
                    pdb {
                      mol "1PW4",
                      chain 65,
                      rel std {
                        year 2003,
                        month 6,
                        day 30
                      }
                    },
                    gi 2507449
                  },
                  starts {
                    60,
                    43
                  },
                  len 23
                },
                {
                  dim 2,
                  ids {
                    pdb {
                      mol "1PW4",
                      chain 65,
                      rel std {
                        year 2003,
                        month 6,
                        day 30
                      }
                    },
                    gi 2507449
                  },
                  starts {
                    85,
                    68
                  },
                  len 7
                },
                {
                  dim 2,
                  ids {
                    pdb {
                      mol "1PW4",
                      chain 65,
                      rel std {
                        year 2003,
                        month 6,
                        day 30
                      }
                    },
                    gi 2507449
                  },
                  starts {
                    93,
                    76
                  },
                  len 14
                },
                {
                  dim 2,
                  ids {
                    pdb {
                      mol "1PW4",
                      chain 65,
                      rel std {
                        year 2003,
                        month 6,
                        day 30
                      }
                    },
                    gi 2507449
                  },
                  starts {
                    121,
                    100
                  },
                  len 24
                },
                {
                  dim 2,
                  ids {
                    pdb {
                      mol "1PW4",
                      chain 65,
                      rel std {
                        year 2003,
                        month 6,
                        day 30
                      }
                    },
                    gi 2507449
                  },
                  starts {
                    155,
                    134
                  },
                  len 23
                },
                {
                  dim 2,
                  ids {
                    pdb {
                      mol "1PW4",
                      chain 65,
                      rel std {
                        year 2003,
                        month 6,
                        day 30
                      }
                    },
                    gi 2507449
                  },
                  starts {
                    191,
                    166
                  },
                  len 19
                },
                {
                  dim 2,
                  ids {
                    pdb {
                      mol "1PW4",
                      chain 65,
                      rel std {
                        year 2003,
                        month 6,
                        day 30
                      }
                    },
                    gi 2507449
                  },
                  starts {
                    251,
                    264
                  },
                  len 25
                },
                {
                  dim 2,
                  ids {
                    pdb {
                      mol "1PW4",
                      chain 65,
                      rel std {
                        year 2003,
                        month 6,
                        day 30
                      }
                    },
                    gi 2507449
                  },
                  starts {
                    289,
                    298
                  },
                  len 19
                },
                {
                  dim 2,
                  ids {
                    pdb {
                      mol "1PW4",
                      chain 65,
                      rel std {
                        year 2003,
                        month 6,
                        day 30
                      }
                    },
                    gi 2507449
                  },
                  starts {
                    312,
                    321
                  },
                  len 6
                },
                {
                  dim 2,
                  ids {
                    pdb {
                      mol "1PW4",
                      chain 65,
                      rel std {
                        year 2003,
                        month 6,
                        day 30
                      }
                    },
                    gi 2507449
                  },
                  starts {
                    323,
                    329
                  },
                  len 14
                },
                {
                  dim 2,
                  ids {
                    pdb {
                      mol "1PW4",
                      chain 65,
                      rel std {
                        year 2003,
                        month 6,
                        day 30
                      }
                    },
                    gi 2507449
                  },
                  starts {
                    347,
                    357
                  },
                  len 23
                },
                {
                  dim 2,
                  ids {
                    pdb {
                      mol "1PW4",
                      chain 65,
                      rel std {
                        year 2003,
                        month 6,
                        day 30
                      }
                    },
                    gi 2507449
                  },
                  starts {
                    380,
                    387
                  },
                  len 23
                },
                {
                  dim 2,
                  ids {
                    pdb {
                      mol "1PW4",
                      chain 65,
                      rel std {
                        year 2003,
                        month 6,
                        day 30
                      }
                    },
                    gi 2507449
                  },
                  starts {
                    411,
                    431
                  },
                  len 23
                }
              }
            },
            {
              type partial,
              dim 2,
              segs dendiag {
                {
                  dim 2,
                  ids {
                    pdb {
                      mol "1PW4",
                      chain 65,
                      rel std {
                        year 2003,
                        month 6,
                        day 30
                      }
                    },
                    gi 85687566
                  },
                  starts {
                    29,
                    21
                  },
                  len 26
                },
                {
                  dim 2,
                  ids {
                    pdb {
                      mol "1PW4",
                      chain 65,
                      rel std {
                        year 2003,
                        month 6,
                        day 30
                      }
                    },
                    gi 85687566
                  },
                  starts {
                    60,
                    57
                  },
                  len 23
                },
                {
                  dim 2,
                  ids {
                    pdb {
                      mol "1PW4",
                      chain 65,
                      rel std {
                        year 2003,
                        month 6,
                        day 30
                      }
                    },
                    gi 85687566
                  },
                  starts {
                    85,
                    82
                  },
                  len 7
                },
                {
                  dim 2,
                  ids {
                    pdb {
                      mol "1PW4",
                      chain 65,
                      rel std {
                        year 2003,
                        month 6,
                        day 30
                      }
                    },
                    gi 85687566
                  },
                  starts {
                    93,
                    90
                  },
                  len 14
                },
                {
                  dim 2,
                  ids {
                    pdb {
                      mol "1PW4",
                      chain 65,
                      rel std {
                        year 2003,
                        month 6,
                        day 30
                      }
                    },
                    gi 85687566
                  },
                  starts {
                    121,
                    121
                  },
                  len 24
                },
                {
                  dim 2,
                  ids {
                    pdb {
                      mol "1PW4",
                      chain 65,
                      rel std {
                        year 2003,
                        month 6,
                        day 30
                      }
                    },
                    gi 85687566
                  },
                  starts {
                    155,
                    155
                  },
                  len 23
                },
                {
                  dim 2,
                  ids {
                    pdb {
                      mol "1PW4",
                      chain 65,
                      rel std {
                        year 2003,
                        month 6,
                        day 30
                      }
                    },
                    gi 85687566
                  },
                  starts {
                    191,
                    206
                  },
                  len 19
                },
                {
                  dim 2,
                  ids {
                    pdb {
                      mol "1PW4",
                      chain 65,
                      rel std {
                        year 2003,
                        month 6,
                        day 30
                      }
                    },
                    gi 85687566
                  },
                  starts {
                    251,
                    283
                  },
                  len 25
                },
                {
                  dim 2,
                  ids {
                    pdb {
                      mol "1PW4",
                      chain 65,
                      rel std {
                        year 2003,
                        month 6,
                        day 30
                      }
                    },
                    gi 85687566
                  },
                  starts {
                    289,
                    331
                  },
                  len 19
                },
                {
                  dim 2,
                  ids {
                    pdb {
                      mol "1PW4",
                      chain 65,
                      rel std {
                        year 2003,
                        month 6,
                        day 30
                      }
                    },
                    gi 85687566
                  },
                  starts {
                    312,
                    354
                  },
                  len 6
                },
                {
                  dim 2,
                  ids {
                    pdb {
                      mol "1PW4",
                      chain 65,
                      rel std {
                        year 2003,
                        month 6,
                        day 30
                      }
                    },
                    gi 85687566
                  },
                  starts {
                    323,
                    362
                  },
                  len 14
                },
                {
                  dim 2,
                  ids {
                    pdb {
                      mol "1PW4",
                      chain 65,
                      rel std {
                        year 2003,
                        month 6,
                        day 30
                      }
                    },
                    gi 85687566
                  },
                  starts {
                    347,
                    393
                  },
                  len 23
                },
                {
                  dim 2,
                  ids {
                    pdb {
                      mol "1PW4",
                      chain 65,
                      rel std {
                        year 2003,
                        month 6,
                        day 30
                      }
                    },
                    gi 85687566
                  },
                  starts {
                    380,
                    427
                  },
                  len 23
                },
                {
                  dim 2,
                  ids {
                    pdb {
                      mol "1PW4",
                      chain 65,
                      rel std {
                        year 2003,
                        month 6,
                        day 30
                      }
                    },
                    gi 85687566
                  },
                  starts {
                    411,
                    470
                  },
                  len 23
                }
              }
            },
            {
              type partial,
              dim 2,
              segs dendiag {
                {
                  dim 2,
                  ids {
                    pdb {
                      mol "1PW4",
                      chain 65,
                      rel std {
                        year 2003,
                        month 6,
                        day 30
                      }
                    },
                    gi 3025166
                  },
                  starts {
                    29,
                    3
                  },
                  len 26
                },
                {
                  dim 2,
                  ids {
                    pdb {
                      mol "1PW4",
                      chain 65,
                      rel std {
                        year 2003,
                        month 6,
                        day 30
                      }
                    },
                    gi 3025166
                  },
                  starts {
                    60,
                    35
                  },
                  len 23
                },
                {
                  dim 2,
                  ids {
                    pdb {
                      mol "1PW4",
                      chain 65,
                      rel std {
                        year 2003,
                        month 6,
                        day 30
                      }
                    },
                    gi 3025166
                  },
                  starts {
                    85,
                    60
                  },
                  len 7
                },
                {
                  dim 2,
                  ids {
                    pdb {
                      mol "1PW4",
                      chain 65,
                      rel std {
                        year 2003,
                        month 6,
                        day 30
                      }
                    },
                    gi 3025166
                  },
                  starts {
                    93,
                    72
                  },
                  len 14
                },
                {
                  dim 2,
                  ids {
                    pdb {
                      mol "1PW4",
                      chain 65,
                      rel std {
                        year 2003,
                        month 6,
                        day 30
                      }
                    },
                    gi 3025166
                  },
                  starts {
                    121,
                    89
                  },
                  len 24
                },
                {
                  dim 2,
                  ids {
                    pdb {
                      mol "1PW4",
                      chain 65,
                      rel std {
                        year 2003,
                        month 6,
                        day 30
                      }
                    },
                    gi 3025166
                  },
                  starts {
                    155,
                    125
                  },
                  len 23
                },
                {
                  dim 2,
                  ids {
                    pdb {
                      mol "1PW4",
                      chain 65,
                      rel std {
                        year 2003,
                        month 6,
                        day 30
                      }
                    },
                    gi 3025166
                  },
                  starts {
                    191,
                    163
                  },
                  len 19
                },
                {
                  dim 2,
                  ids {
                    pdb {
                      mol "1PW4",
                      chain 65,
                      rel std {
                        year 2003,
                        month 6,
                        day 30
                      }
                    },
                    gi 3025166
                  },
                  starts {
                    251,
                    208
                  },
                  len 25
                },
                {
                  dim 2,
                  ids {
                    pdb {
                      mol "1PW4",
                      chain 65,
                      rel std {
                        year 2003,
                        month 6,
                        day 30
                      }
                    },
                    gi 3025166
                  },
                  starts {
                    289,
                    243
                  },
                  len 19
                },
                {
                  dim 2,
                  ids {
                    pdb {
                      mol "1PW4",
                      chain 65,
                      rel std {
                        year 2003,
                        month 6,
                        day 30
                      }
                    },
                    gi 3025166
                  },
                  starts {
                    312,
                    266
                  },
                  len 6
                },
                {
                  dim 2,
                  ids {
                    pdb {
                      mol "1PW4",
                      chain 65,
                      rel std {
                        year 2003,
                        month 6,
                        day 30
                      }
                    },
                    gi 3025166
                  },
                  starts {
                    323,
                    274
                  },
                  len 14
                },
                {
                  dim 2,
[truncated: 4,406,154 more chars]
