# Supplementary material for: A Toolkit for ARB to Integrate Custom Databases and Externally Built Phylogenies
Source: PLoS One. 2015 Jan 21;10(1):e0109277. doi: 10.1371/journal.pone.0109277 (PMC4301908; doi:10.1371/journal.pone.0109277)
Supplement: S1 Scripts — Toolkit code and supporting scripts for S1 Tutorial. (ZIP) [file pone.0109277.s002.zip › Scripts_S1/getAccession.py]

# Program: getAccession.py                                                    
# Rev: 1.1                                                                    
# Date: 2/3/14                                                                
# Author: S. Essinger
# Description: Maps unique ID from database to each alignment
# Example: getAccession.py -I MFS_metaData.txt -a MFS_Align.fasta -o MFS_UID.fasta

import argparse
import sys 

if len(sys.argv) != 1:
	parser = argparse.ArgumentParser(description="generate aligned fasta file's accessions with unique ID's")
	parser.add_argument("-i", "--input-database", help="input database file", required=True)
	parser.add_argument("-a", "--aligned-fasta", help="input aligned fasta file", required=True)
	parser.add_argument("-o", "--output-fasta", help="output fasta with UIDs in the file", required=True)
	args = parser.parse_args()

	inAccFn = args.input_database
	inAlnFn = args.aligned_fasta
	outAlnFn = args.output_fasta
else:
	inAccFn  = raw_input('Enter input database file:')
	inAlnFn  = raw_input('Enter input aligned fasta file:')
	outAlnFn = raw_input('Enter output Unique IDs fasta file:')

inACC = open(inAccFn,'r')
inALN = open(inAlnFn,'r')
outALN = open(outAlnFn,'w')

outFile = open('ListAccessions_temp.txt','w')
for line in inACC:
    if line.startswith('>'):
        temp = line.split('\t',12)
        revised = temp[11].partition('_')
        if revised[1]:
            revised = revised[0]+'|A'
        else:
            revised = revised[0]
        outFile.write(str(temp[1])+'\t'+str(revised)+'\n')
inACC.close()
outFile.close()

inACC = open('ListAccessions_temp.txt','r')
UID = []
ACC = []
for line in inACC:
    line = line.strip()
    line = line.partition('\t')
    hack = line[2].partition('|')
    UID.append(str(line[0]))
    ACC.append(str(hack[0]))
inACC.close()

for line in inALN:
    if line.startswith('>'):
        outALN.write('\n')
        temp = line.partition('pdb|')
        if len(temp[1]) == 0:
            temp = line.partition('sp|')
        temp = temp[2].partition('|')
        temp = temp[0].partition('.')
        try:
            key = ACC.index(temp[0])
            plug = UID[key]
            outALN.write('>'+str(plug)+'\n')
        except ValueError:
            key = 'MISSING_IN_DATABASE'
            outALN.write('>'+str(key)+'\n')
    else:
        outALN.write(line)
    
inALN.close()
outALN.close()
