# Supplementary material for: A Toolkit for ARB to Integrate Custom Databases and Externally Built Phylogenies
Source: PLoS One. 2015 Jan 21;10(1):e0109277. doi: 10.1371/journal.pone.0109277 (PMC4301908; doi:10.1371/journal.pone.0109277)
Supplement: S1 Scripts — Toolkit code and supporting scripts for S1 Tutorial. (ZIP) [file pone.0109277.s002.zip › Scripts_S1/GetDatabase/93279115_MFS.gb]

LOCUS       2CFQ_A                   417 aa            linear   BCT 24-SEP-2008
DEFINITION  Chain A, Sugar Free Lactose Permease At Neutral Ph.
ACCESSION   2CFQ_A
VERSION     2CFQ_A  GI:93279115
DBSOURCE    pdb: molecule 2CFQ, chain 65, release Aug 27, 2007;
            deposition: Feb 22, 2006;
            class: Transport;
            source: Mol_id: 1; Organism_scientific: Escherichia Coli;
            Expression_system: Escherichia Coli;
            Exp. method: X-Ray Diffraction.
KEYWORDS    .
SOURCE      Escherichia coli
  ORGANISM  Escherichia coli
            Bacteria; Proteobacteria; Gammaproteobacteria; Enterobacteriales;
            Enterobacteriaceae; Escherichia.
REFERENCE   1  (residues 1 to 417)
  AUTHORS   Mirza,O., Guan,L., Verner,G., Iwata,S. and Kaback,H.R.
  TITLE     Structural evidence for induced fit and a mechanism for sugar/H+
            symport in LacY
  JOURNAL   EMBO J. 25 (6), 1177-1183 (2006)
   PUBMED   16525509
  REMARK    Erratum:[EMBO J. 2006 May 3;25(9):2038]
REFERENCE   2  (residues 1 to 417)
  AUTHORS   Mirza,O., Guan,L., Verner,G., Iwata,S. and Kaback,H.R.
  TITLE     Direct Submission
  JOURNAL   Submitted (22-FEB-2006)
COMMENT     SEQRES.
FEATURES             Location/Qualifiers
     source          1..417
                     /organism="Escherichia coli"
                     /db_xref="taxon:562"
     Region          1..413
                     /region_name="LacY_symp"
                     /note="LacY proton/sugar symporter; pfam01306"
                     /db_xref="CDD:110319"
     SecStr          8..26
                     /sec_str_type="helix"
                     /note="helix 1"
     Het             join(21,177)
                     /heterogen="( HG, 502 )"
     SecStr          29..36
                     /sec_str_type="helix"
                     /note="helix 2"
     Region          39..379
                     /region_name="MFS"
                     /note="The Major Facilitator Superfamily (MFS) is a large
                     and diverse group of secondary transporters that includes
                     uniporters, symporters, and antiporters. MFS proteins
                     facilitate the transport across cytoplasmic or internal
                     membranes of a variety of...; cd06174"
                     /db_xref="CDD:119392"
     SecStr          45..59
                     /sec_str_type="helix"
                     /note="helix 3"
     Site            order(49,52..53,56,60..61,63..64,114..115,118..119,
                     122..123,126,140..141,144..145,151,233,236..237,240..241,
                     244,261,265,269,272,276,323,326..327,330,334..335,338,
                     349..350,353..354,357,359,362)
                     /site_type="other"
                     /note="putative substrate translocation pore"
                     /db_xref="CDD:119392"
     SecStr          60..70
                     /sec_str_type="helix"
                     /note="helix 4"
     SecStr          75..85
                     /sec_str_type="helix"
                     /note="helix 5"
     SecStr          94..102
                     /sec_str_type="helix"
                     /note="helix 6"
     SecStr          104..112
                     /sec_str_type="helix"
                     /note="helix 7"
     SecStr          122..135
                     /sec_str_type="helix"
                     /note="helix 8"
     SecStr          140..164
                     /sec_str_type="helix"
                     /note="helix 9"
     Het             bond(148)
                     /heterogen="( HG, 501 )"
     SecStr          167..175
                     /sec_str_type="helix"
                     /note="helix 10"
     SecStr          210..219
                     /sec_str_type="helix"
                     /note="helix 11"
     SecStr          220..231
                     /sec_str_type="helix"
                     /note="helix 12"
     Het             join(230,234)
                     /heterogen="( HG, 505 )"
     SecStr          233..241
                     /sec_str_type="helix"
                     /note="helix 13"
     SecStr          255..275
                     /sec_str_type="helix"
                     /note="helix 14"
     SecStr          279..286
                     /sec_str_type="helix"
                     /note="helix 15"
     SecStr          287..308
                     /sec_str_type="helix"
                     /note="helix 16"
     SecStr          312..321
                     /sec_str_type="helix"
                     /note="helix 17"
     SecStr          326..340
                     /sec_str_type="helix"
                     /note="helix 18"
     Het             join(333,354)
                     /heterogen="( HG, 504 )"
     SecStr          345..353
                     /sec_str_type="helix"
                     /note="helix 19"
     Het             bond(355)
                     /heterogen="( HG, 503 )"
     SecStr          356..375
                     /sec_str_type="helix"
                     /note="helix 20"
     SecStr          379..398
                     /sec_str_type="helix"
                     /note="helix 21"
ORIGIN      
        1 myylkntnfw mfglffffyf fimgayfpff piwlhdinhi sksdtgiifa aislfsllfq
       61 plfgllsdkl glrkyllwii tgmlvmfapf fififgpllq ynilvgsivg giylgfcfna
      121 gapaveafie kvsrrsnfef grarmfgcvg walgasivgi mftinnqfvf wlgsgcalil
      181 avllffaktd apssatvana vganhsafsl klalelfrqp klwflslyvi gvsctydvfd
      241 qqfanfftsf fatgeqgtrv fgyvttmgel lnasimffap liinriggkn alllagtims
      301 vriigssfat salevvilkt lhmfevpfll vgcfkyitsq fevrfsatiy lvcfcffkql
      361 amifmsvlag nmyesigfqg aylvlglval gftlisvftl sgpgplsllr rqvneva
//
