# Supplementary material for: A Toolkit for ARB to Integrate Custom Databases and Externally Built Phylogenies
Source: PLoS One. 2015 Jan 21;10(1):e0109277. doi: 10.1371/journal.pone.0109277 (PMC4301908; doi:10.1371/journal.pone.0109277)
Supplement: S1 Scripts — Toolkit code and supporting scripts for S1 Tutorial. (ZIP) [file pone.0109277.s002.zip › Scripts_S1/GetDatabase/accessionList.txt]

34810882.gb
109157841.gb
158431091.gb
93279115.gb
34810676.gb
81625761.gb
74638377.gb
3915990.gb
81810994.gb
730908.gb
74627205.gb
2501164.gb
60392976.gb
81503329.gb
84027815.gb
20141737.gb
51316579.gb
51316570.gb
731616.gb
19862871.gb
74630435.gb
51316498.gb
51316439.gb
2842688.gb
74639003.gb
549651.gb
25091408.gb
1351690.gb
75426150.gb
2828202.gb
81620530.gb
2496826.gb
108860776.gb
1172762.gb
74673620.gb
81590605.gb
731995.gb
81595867.gb
6136458.gb
82198807.gb
75186219.gb
75097623.gb
75419378.gb
121727957.gb
135546.gb
74728281.gb
74738207.gb
81786856.gb
2507268.gb
2507449.gb
85687566.gb
3025166.gb
75421425.gb
549755.gb
82192801.gb
82180285.gb
74733566.gb
81556266.gb
81761826.gb
81793657.gb
74870233.gb
75262629.gb
82188390.gb
730938.gb
544045.gb
1346710.gb
67477413.gb
74627247.gb
74630455.gb
1703757.gb
75427593.gb
81622939.gb
114851.gb
20140450.gb
81622471.gb
586469.gb
59802538.gb
84029535.gb
81812274.gb
29428061.gb
2500936.gb
81549874.gb
81547418.gb
127209.gb
266538.gb
74638629.gb
1723769.gb
1351714.gb
75488935.gb
3915516.gb
30923197.gb
59799780.gb
418476.gb
81850385.gb
74844451.gb
549759.gb
81621607.gb
2495655.gb
1730773.gb
81624783.gb
167008994.gb
2829802.gb
74957183.gb
74947906.gb
2498056.gb
48428688.gb
82184762.gb
187663979.gb
74938574.gb
13634050.gb
81499782.gb
187608848.gb
73619629.gb
84029415.gb
1731082.gb
75449620.gb
1723674.gb
74626927.gb
730924.gb
166200060.gb
74645014.gb
2500934.gb
81170641.gb
81170644.gb
74732636.gb
74871610.gb
74964126.gb
74627235.gb
74959418.gb
74626738.gb
1351702.gb
32699889.gb
74676396.gb
731655.gb
74638634.gb
74626725.gb
732229.gb
3123184.gb
1346493.gb
74573493.gb
81621120.gb
731298.gb
74563316.gb
74576083.gb
81610778.gb
75426101.gb
81622307.gb
586819.gb
6136675.gb
732089.gb
123898826.gb
124015158.gb
74576176.gb
47605540.gb
81556288.gb
84029499.gb
1171655.gb
81174989.gb
416809.gb
85690756.gb
75473552.gb
152032616.gb
74549737.gb
81513343.gb
7674022.gb
81622538.gb
6226943.gb
82192787.gb
114152841.gb
82184001.gb
4033481.gb
81786306.gb
81813423.gb
81762648.gb
75426674.gb
81531714.gb
732336.gb
166218983.gb
1170132.gb
585209.gb
74549723.gb
2506999.gb
7387890.gb
75468940.gb
3025140.gb
74738645.gb
75428349.gb
81810353.gb
74549602.gb
7388471.gb
6686326.gb
81621136.gb
6225706.gb
13432183.gb
81740282.gb
81592397.gb
51704320.gb
81622369.gb
81592491.gb
81776801.gb
6225708.gb
81764438.gb
120593.gb
81788139.gb
81439775.gb
122990856.gb
75426912.gb
74723223.gb
75571293.gb
81171069.gb
74557992.gb
74723222.gb
74575923.gb
6093708.gb
82237277.gb
74762615.gb
51316137.gb
82236455.gb
74730313.gb
82184467.gb
123911988.gb
150421565.gb
1708578.gb
1346137.gb
74551853.gb
3219812.gb
118573108.gb
75331205.gb
544446.gb
75016840.gb
81776797.gb
81555849.gb
74748975.gb
117940084.gb
84028324.gb
1708281.gb
117940085.gb
1723612.gb
7674443.gb
81637513.gb
586312.gb
75220242.gb
75528399.gb
74549728.gb
20177811.gb
586685.gb
140479.gb
74626917.gb
1175216.gb
81762014.gb
74960375.gb
7673989.gb
131771.gb
81791005.gb
2851676.gb
74571197.gb
82180880.gb
82125370.gb
2507419.gb
3913718.gb
82186348.gb
81555990.gb
20532302.gb
48429226.gb
140388.gb
81551076.gb
20139967.gb
2506670.gb
81620035.gb
152032623.gb
161784312.gb
81669271.gb
81550827.gb
55977870.gb
27151730.gb
586844.gb
51704234.gb
9979188.gb
136770.gb
7388456.gb
7387918.gb
20140512.gb
34924885.gb
41018444.gb
34924877.gb
81625135.gb
74575184.gb
81592814.gb
74552261.gb
81637738.gb
7404408.gb
74552171.gb
74570331.gb
81762324.gb
74963665.gb
81621957.gb
81620157.gb
34924873.gb
464998.gb
75467969.gb
74524321.gb
81622900.gb
81759567.gb
46396053.gb
46397085.gb
732369.gb
1706916.gb
88911328.gb
74549286.gb
586828.gb
81623108.gb
13432278.gb
74735668.gb
28201907.gb
81493813.gb
81622011.gb
81591159.gb
81620531.gb
2500939.gb
75449654.gb
81761985.gb
81626196.gb
81621373.gb
81764437.gb
83288333.gb
74557998.gb
74630410.gb
81590405.gb
21542167.gb
231914.gb
1731015.gb
81760282.gb
140043.gb
47117359.gb
75464358.gb
76363851.gb
75426252.gb
6176591.gb
81785407.gb
2507450.gb
1346290.gb
1172741.gb
548630.gb
1175946.gb
46397785.gb
729784.gb
21542458.gb
2851499.gb
12230093.gb
117940178.gb
118572293.gb
83287766.gb
125935.gb
118233.gb
17366685.gb
121760.gb
74676596.gb
75451279.gb
121759.gb
1711561.gb
81791364.gb
9973270.gb
82187714.gb
81345609.gb
586368.gb
81778065.gb
44889001.gb
152112307.gb
123898125.gb
74751007.gb
81592759.gb
728970.gb
2496746.gb
123888643.gb
75425935.gb
31340493.gb
81672474.gb
74551552.gb
732094.gb
74676557.gb
74627236.gb
81793737.gb
74762099.gb
6136674.gb
158706133.gb
81623319.gb
82209740.gb
74750790.gb
50401120.gb
166215049.gb
74750474.gb
81623703.gb
1345823.gb
41018424.gb
81638737.gb
81621189.gb
81788177.gb
82181332.gb
82185960.gb
190352210.gb
8928257.gb
74730587.gb
81635585.gb
74576148.gb
81735933.gb
44889051.gb
75448655.gb
33112633.gb
731351.gb
54042325.gb
75427626.gb
81759364.gb
586703.gb
81772184.gb
81621228.gb
586812.gb
20178201.gb
31340236.gb
123148220.gb
82186846.gb
158706134.gb
74962790.gb
75028551.gb
74654864.gb
81623344.gb
116479.gb
67462027.gb
67462066.gb
67462083.gb
67462040.gb
62511220.gb
81622496.gb
60390113.gb
75450214.gb
74639005.gb
1176990.gb
74630590.gb
81635441.gb
1730741.gb
3916012.gb
