# Supplementary material for: A Toolkit for ARB to Integrate Custom Databases and Externally Built Phylogenies
Source: PLoS One. 2015 Jan 21;10(1):e0109277. doi: 10.1371/journal.pone.0109277 (PMC4301908; doi:10.1371/journal.pone.0109277)
Supplement: S1 Scripts — Toolkit code and supporting scripts for S1 Tutorial. (ZIP) [file pone.0109277.s002.zip › Scripts_S1/GetDatabase/getGI.py]

'''
Created: E. Reichenberger (err29@drexl.edu)
Date: 7.30.2012

Purpose: Given a fasta file, extract GI information from file, place into a list and use this information to download benbank records from Entrez. 

Notes: 
1. The file is a fasta file containing one or more sequences. 
2. Each sequence preceded by a line that starts with '>' and contains the GI.
3. The files downloaded from Entrez will be the named as follows: GInumber_MFS.gb.
4. The files will be saved to a directory (MFS) which must be created before running this script (i.e. mkdir MFS).
5. In the event that the downloading process is interrupted, this script will verify that a file has not already been downloaded. Script checks the MFS directory for *.gb files and places the file name into a list. The file name list is compared to the GI list; Existing filenames are removed from the GI list to avoid redundant downloading. 
6.'GI' and 'accession' used interchangeably.  
7. This script also creates a file (accession.txt). The number of lines in this file are used as a reference number in the bash script run_script.sh

Steps:
1. Open fasta file (e.g. MFS_Align.fasta) 
2. Go through file line by line; if the line starts with '>', grab only the gi number
3. Add GI number to list and sort it alphabetically 
4. Get list of files in MFS/ directory (and remove 'MFS' and '_MFS.gb' from file name)
5. Download genbank files associated with GI number from Entrez
	a. Using GI number in call
	b. IMPORTANT!!!!! If more than 100 files need to be downloaded, this can only occur between 9pm-5am EST only (M-F).
6. Re-run script as needed if all files have not been downloaded.

Example Line:
>gi|260752245

As of Feb 15, 2012, the default download file type is in XML format. Add retmode='text' to keep in in gb format
	e.g. handle=Entrez.efetch(db='nucleotide',id=gi[i], rettype='gb', retmode='text') 

IMPORTANT!!!!! Times are listed for EST, if you are in another time zone, make the proper hour changes in this script 
 
'''

import os
import glob
import sys
import re #regular expressions
from Bio import Entrez
import datetime
import time
from urllib2 import HTTPError, URLError
import httplib

accession = [] #GI/accession number (from fasta file)  needed when calling Entrez
fileList = []
listFile = []

accNum = 'MFS_Align.fasta'
fileCall = open(accNum, 'r') # Open file containing GI values

if os.path.exists('accessionList.txt'):
	os.remove('accessionList.txt')
 
output = 'accessionList.txt'
outputFile = open(output, 'w')

count = 0
lines = fileCall.readlines()
for line in lines:
	if line.startswith('>'):
		giLine = line.rsplit('gi|')
		giL = giLine[1].rsplit('|')
		gi = giL[0].rsplit(' ')
		accession.append(gi[0])
		outputFile.write(gi[0] + '.gb\n')
outputFile.close()

#########################################################################
# Inconsistencies exist in format of first line.
# >gi|VALUE|name|:num1 - num2 description
# >gi|VALUE:num1 - num2 description
# SEPARATION ORDER IS IMPORTANT
#########################################################################
accession.sort() #order list alphabetically
fileCall.close() #close MFS_Align.fasta

#########################################################################
# Get list of files already downloaded from NCBI
#########################################################################
path = 'MFS/'
for infile in glob.glob( os.path.join(path, '*.gb') ): #file extension type
	fileList.append(infile)

for files in fileList:
	files = files.replace('MFS/', '')
	files = files.replace('_MFS.gb', '')
	listFile.append(files)
listFile.sort()

#########################################################################
# Remove items in fileList from accession list
#########################################################################
for downloads in listFile:
	accession.remove(downloads)

accession.sort(lambda x,y: cmp(len(y), len(x)))

print 'You have ' + str(len(accession)) + ' file(s) to download.'

###############################################################################
# Call Entrez to download files
# If downloading more than 100 files...
# Run this script only between 9pm-5am Monday - Friday EST
# Send E-utilities requests to http://eutils.ncbi.nlm.nih.gov
# Make no more than 3 requests every 1 second.
# Use URL parameter email & tool for distributed software
# NCBI's Disclaimer and Copyright notice must be evident to users of your service. 
#
# Use this script at your own risk. 
# Neither the script author or EESI Laboratory is not responsible for consequences arising from inproper usage 
###############################################################################
Entrez.email = 'err29@drexel.edu'
start_day = datetime.date.today().weekday() # 0 is Monday, 6 is Sunday
start_time = datetime.datetime.now().time()

if ((start_day < 5 and start_time > datetime.time(hour=21)) or (start_day < 5 and start_time < datetime.time(hour=5)) or start_day > 5 or len(accession) <= 100 ):
	#print 'Calling Entrez...'
	for gi in accession:
		if ( (datetime.date.today().weekday() < 5 and datetime.datetime.now().time() > datetime.time(hour=21)) or (datetime.date.today().weekday() < 5 and datetime.datetime.now().time() < datetime.time(hour=5)) or (datetime.date.today().weekday() == start_day + 1 and datetime.datetime.now().time() < datetime.time(hour=5)) or (datetime.date.today().weekday() > 5) or len(accession) <= 100 ):
			while True:
				print 'Downloading ' + gi
				try:
					#raise httplib.HTTPException('Bad Status Line')
					handle=Entrez.efetch(db='nucleotide',id=gi, rettype='gb', retmode='text') 
					FILENAME = 'MFS/' + gi + '_MFS.gb'
					local_file=open(FILENAME,'w')
					local_file.write(handle.read())
					handle.close()
					local_file.close()

					break
				except HTTPError, e:
					print 'Error code: ', e.code
					pass
				except URLError, e:
					print 'Reason: ', e.reason
					pass
				except httplib.HTTPException, e:
					print 'Bad Status Line'
					raise
				'''
				try:   
					raise httplib.HTTPException('Bad Status Line')
				except httplib.HTTPException, e:
					print e
					raise
					pass
				'''
		else:
			print 'You cannot run the script right now. Try again at an appropriate time.'
else:
	print 'You cannot run the script right now. Try again at an appropriate time.'
