# Supplementary material for: A Toolkit for ARB to Integrate Custom Databases and Externally Built Phylogenies
Source: PLoS One. 2015 Jan 21;10(1):e0109277. doi: 10.1371/journal.pone.0109277 (PMC4301908; doi:10.1371/journal.pone.0109277)
Supplement: S1 Scripts — Toolkit code and supporting scripts for S1 Tutorial. (ZIP) [file pone.0109277.s002.zip › Scripts_S1/GetDatabase/NCBI_Taxonomy/names_scientific.dmp]

1	|	root	|		|	scientific name	|
2	|	Bacteria	|	Bacteria <prokaryote>	|	scientific name	|
6	|	Azorhizobium	|		|	scientific name	|
7	|	Azorhizobium caulinodans	|		|	scientific name	|
9	|	Buchnera aphidicola	|		|	scientific name	|
10	|	Cellvibrio	|		|	scientific name	|
11	|	[Cellvibrio] gilvus	|		|	scientific name	|
13	|	Dictyoglomus	|		|	scientific name	|
14	|	Dictyoglomus thermophilum	|		|	scientific name	|
16	|	Methylophilus	|		|	scientific name	|
17	|	Methylophilus methylotrophus	|		|	scientific name	|
18	|	Pelobacter	|		|	scientific name	|
19	|	Pelobacter carbinolicus	|		|	scientific name	|
20	|	Phenylobacterium	|		|	scientific name	|
21	|	Phenylobacterium immobile	|		|	scientific name	|
22	|	Shewanella	|		|	scientific name	|
23	|	Shewanella colwelliana	|		|	scientific name	|
24	|	Shewanella putrefaciens	|		|	scientific name	|
25	|	Shewanella hanedai	|		|	scientific name	|
27	|	halophilic eubacterium NRCC 41227	|		|	scientific name	|
28	|	halophilic eubacterium	|		|	scientific name	|
29	|	Myxococcales	|		|	scientific name	|
31	|	Myxococcaceae	|		|	scientific name	|
32	|	Myxococcus	|		|	scientific name	|
33	|	Myxococcus fulvus	|		|	scientific name	|
34	|	Myxococcus xanthus	|		|	scientific name	|
35	|	Corallococcus macrosporus	|		|	scientific name	|
38	|	Angiococcus disciformis	|		|	scientific name	|
39	|	Cystobacteraceae	|		|	scientific name	|
40	|	Stigmatella	|		|	scientific name	|
41	|	Stigmatella aurantiaca	|		|	scientific name	|
42	|	Cystobacter	|		|	scientific name	|
43	|	Cystobacter fuscus	|		|	scientific name	|
44	|	Melittangium	|		|	scientific name	|
45	|	Melittangium lichenicola	|		|	scientific name	|
47	|	Archangium	|		|	scientific name	|
48	|	Archangium gephyra	|		|	scientific name	|
49	|	Polyangiaceae	|		|	scientific name	|
50	|	Chondromyces	|		|	scientific name	|
51	|	Chondromyces apiculatus	|		|	scientific name	|
52	|	Chondromyces crocatus	|		|	scientific name	|
53	|	Nannocystis	|		|	scientific name	|
54	|	Nannocystis exedens	|		|	scientific name	|
55	|	Polyangium	|		|	scientific name	|
56	|	Sorangium cellulosum	|		|	scientific name	|
57	|	Polyangium sp.	|		|	scientific name	|
59	|	Vitreoscilla	|		|	scientific name	|
60	|	Vitreoscilla sp.	|		|	scientific name	|
61	|	Vitreoscilla stercoraria	|		|	scientific name	|
62	|	Vitreoscilla beggiatoides	|		|	scientific name	|
63	|	Vitreoscilla filiformis	|		|	scientific name	|
64	|	Herpetosiphon	|		|	scientific name	|
65	|	Herpetosiphon aurantiacus	|		|	scientific name	|
68	|	Lysobacter	|		|	scientific name	|
69	|	Lysobacter enzymogenes	|		|	scientific name	|
71	|	Simonsiella	|		|	scientific name	|
72	|	Simonsiella muelleri	|		|	scientific name	|
75	|	Caulobacter	|		|	scientific name	|
78	|	Caulobacter sp.	|		|	scientific name	|
80	|	Caulobacter spinosum	|		|	scientific name	|
81	|	Hyphomicrobium	|		|	scientific name	|
82	|	Hyphomicrobium sp.	|		|	scientific name	|
83	|	Hyphomicrobium vulgare	|		|	scientific name	|
84	|	Hyphomicrobium methylovorum	|		|	scientific name	|
85	|	Hyphomonas	|		|	scientific name	|
86	|	Hyphomonas jannaschiana	|		|	scientific name	|
87	|	Hyphomonas sp.	|		|	scientific name	|
88	|	Leptothrix	|		|	scientific name	|
89	|	Leptothrix discophora	|		|	scientific name	|
93	|	Stella	|		|	scientific name	|
94	|	Stella humosa	|		|	scientific name	|
96	|	Gallionella	|		|	scientific name	|
97	|	Gallionella ferruginea	|		|	scientific name	|
99	|	Ancylobacter	|		|	scientific name	|
100	|	Ancylobacter aquaticus	|		|	scientific name	|
101	|	Flectobacillus	|		|	scientific name	|
102	|	Polaribacter glomeratus	|		|	scientific name	|
103	|	Flectobacillus major	|		|	scientific name	|
104	|	Cyclobacterium marinum	|		|	scientific name	|
105	|	Runella	|		|	scientific name	|
106	|	Runella slithyformis	|		|	scientific name	|
107	|	Spirosoma	|		|	scientific name	|
108	|	Spirosoma linguale	|		|	scientific name	|
109	|	Blastobacter	|		|	scientific name	|
110	|	Xanthobacter viscosus	|		|	scientific name	|
112	|	Planctomycetales	|		|	scientific name	|
113	|	Gemmata	|		|	scientific name	|
114	|	Gemmata obscuriglobus	|		|	scientific name	|
117	|	Pirellula sp.	|		|	scientific name	|
118	|	Planctomyces	|		|	scientific name	|
119	|	Planctomyces brasiliensis	|		|	scientific name	|
120	|	Planctomyces limnophilus	|		|	scientific name	|
122	|	Planctomyces maris	|		|	scientific name	|
123	|	Pirellula	|		|	scientific name	|
124	|	Blastopirellula marina	|		|	scientific name	|
125	|	Pirellula staleyi	|		|	scientific name	|
126	|	Planctomycetaceae	|		|	scientific name	|
127	|	Isosphaera	|		|	scientific name	|
128	|	Isosphaera pallida	|		|	scientific name	|
131	|	Tuberoidobacter	|		|	scientific name	|
132	|	Tuberoidobacter mutans	|		|	scientific name	|
133	|	Methylocystis	|		|	scientific name	|
134	|	Methylocystis parvus	|		|	scientific name	|
136	|	Spirochaetales	|		|	scientific name	|
137	|	Spirochaetaceae	|		|	scientific name	|
138	|	Borrelia	|		|	scientific name	|
139	|	Borrelia burgdorferi	|		|	scientific name	|
140	|	Borrelia hermsii	|		|	scientific name	|
141	|	Borrelia parkeri	|		|	scientific name	|
142	|	Borrelia turicatae	|		|	scientific name	|
143	|	Borrelia anserina	|		|	scientific name	|
144	|	Borrelia coriaceae	|		|	scientific name	|
145	|	Borrelia sp.	|		|	scientific name	|
146	|	Spirochaeta	|		|	scientific name	|
147	|	Spirochaeta aurantia	|		|	scientific name	|
148	|	Spirochaeta bajacaliforniensis	|		|	scientific name	|
149	|	Spirochaeta halophila	|		|	scientific name	|
150	|	Spirochaeta isovalerica	|		|	scientific name	|
151	|	Spirochaeta litoralis	|		|	scientific name	|
152	|	Spirochaeta stenostrepta	|		|	scientific name	|
154	|	Spirochaeta thermophila	|		|	scientific name	|
156	|	Spirochaeta zuelzerae	|		|	scientific name	|
157	|	Treponema	|		|	scientific name	|
158	|	Treponema denticola	|		|	scientific name	|
159	|	Brachyspira hyodysenteriae	|		|	scientific name	|
160	|	Treponema pallidum	|		|	scientific name	|
161	|	Treponema pallidum subsp. pallidum	|		|	scientific name	|
162	|	Treponema phagedenis	|		|	scientific name	|
163	|	Treponema bryantii	|		|	scientific name	|
164	|	Treponema pectinovorum	|		|	scientific name	|
165	|	Treponema saccharophilum	|		|	scientific name	|
166	|	Treponema sp.	|		|	scientific name	|
167	|	Treponema succinifaciens	|		|	scientific name	|
168	|	Treponema pallidum subsp. pertenue	|		|	scientific name	|
170	|	Leptospiraceae	|		|	scientific name	|
171	|	Leptospira	|		|	scientific name	|
172	|	Leptospira biflexa	|		|	scientific name	|
173	|	Leptospira interrogans	|		|	scientific name	|
174	|	Leptospira borgpetersenii	|		|	scientific name	|
176	|	Leptospira interrogans serovar Hardjo	|		|	scientific name	|
178	|	Leptospira sp.	|		|	scientific name	|
179	|	Leptospirillum	|		|	scientific name	|
180	|	Leptospirillum ferrooxidans	|		|	scientific name	|
181	|	Leptospirillum sp.	|		|	scientific name	|
183	|	Leptonema illini	|		|	scientific name	|
185	|	wall-less spirochete	|		|	scientific name	|
187	|	Aquaspirillum	|		|	scientific name	|
188	|	Magnetospirillum magnetotacticum	|		|	scientific name	|
189	|	Novospirillum itersonii	|		|	scientific name	|
190	|	Aquaspirillum serpens	|		|	scientific name	|
191	|	Azospirillum	|		|	scientific name	|
192	|	Azospirillum brasilense	|		|	scientific name	|
193	|	Azospirillum lipoferum	|		|	scientific name	|
194	|	Campylobacter	|		|	scientific name	|
195	|	Campylobacter coli	|		|	scientific name	|
196	|	Campylobacter fetus	|		|	scientific name	|
197	|	Campylobacter jejuni	|		|	scientific name	|
198	|	Campylobacter hyointestinalis	|		|	scientific name	|
199	|	Campylobacter concisus	|		|	scientific name	|
200	|	Campylobacter curvus	|		|	scientific name	|
201	|	Campylobacter lari	|		|	scientific name	|
202	|	Campylobacter mucosalis	|		|	scientific name	|
203	|	Campylobacter rectus	|		|	scientific name	|
204	|	Campylobacter showae	|		|	scientific name	|
205	|	Campylobacter sp.	|		|	scientific name	|
206	|	Campylobacter sputorum	|		|	scientific name	|
207	|	Campylobacter jejuni-like bacterium	|		|	scientific name	|
209	|	Helicobacter	|		|	scientific name	|
210	|	Helicobacter pylori	|		|	scientific name	|
211	|	Helicobacter sp. CLO-3	|		|	scientific name	|
212	|	Helicobacter acinonychis	|		|	scientific name	|
213	|	Helicobacter cinaedi	|		|	scientific name	|
214	|	Helicobacter felis	|		|	scientific name	|
215	|	Helicobacter fennelliae	|		|	scientific name	|
216	|	Helicobacter muridarum	|		|	scientific name	|
217	|	Helicobacter mustelae	|		|	scientific name	|
218	|	Helicobacter sp.	|		|	scientific name	|
222	|	Achromobacter	|		|	scientific name	|
223	|	Achromobacter cycloclastes	|		|	scientific name	|
224	|	Achromobacter lyticus	|		|	scientific name	|
226	|	Alteromonas	|		|	scientific name	|
227	|	Pseudoalteromonas carrageenovora	|		|	scientific name	|
228	|	Pseudoalteromonas haloplanktis	|		|	scientific name	|
232	|	Alteromonas sp.	|		|	scientific name	|
234	|	Brucella	|		|	scientific name	|
235	|	Brucella abortus	|		|	scientific name	|
236	|	Brucella ovis	|		|	scientific name	|
237	|	Flavobacterium	|		|	scientific name	|
238	|	Elizabethkingia meningoseptica	|		|	scientific name	|
239	|	Flavobacterium sp.	|		|	scientific name	|
240	|	Flavobacterium sp. 141-8	|		|	scientific name	|
241	|	Flavobacterium sp. SC12154	|		|	scientific name	|
242	|	Flavobacterium sp. U-188	|		|	scientific name	|
244	|	Planomicrobium okeanokoites	|		|	scientific name	|
245	|	Flavobacterium aquatile	|		|	scientific name	|
246	|	Chryseobacterium balustinum	|		|	scientific name	|
247	|	Empedobacter brevis	|		|	scientific name	|
249	|	Terrimonas ferruginea	|		|	scientific name	|
250	|	Chryseobacterium gleum	|		|	scientific name	|
251	|	Psychroflexus gondwanensis	|		|	scientific name	|
252	|	Halomonas halmophila	|		|	scientific name	|
253	|	Chryseobacterium indologenes	|		|	scientific name	|
254	|	Chryseobacterium indoltheticum	|		|	scientific name	|
255	|	'Flavobacterium' lutescens	|		|	scientific name	|
256	|	Myroides odoratus	|		|	scientific name	|
258	|	Sphingobacterium spiritivorum	|		|	scientific name	|
259	|	Sphingobacterium thalpophilum	|		|	scientific name	|
261	|	Flavobacterium sp. K172	|		|	scientific name	|
262	|	Francisella	|		|	scientific name	|
263	|	Francisella tularensis	|		|	scientific name	|
264	|	Francisella novicida	|		|	scientific name	|
265	|	Paracoccus	|	Paracoccus <bacteria>	|	scientific name	|
266	|	Paracoccus denitrificans	|		|	scientific name	|
267	|	Paracoccus sp.	|		|	scientific name	|
270	|	Thermus	|		|	scientific name	|
271	|	Thermus aquaticus	|		|	scientific name	|
272	|	Thermus caldophilus	|		|	scientific name	|
274	|	Thermus thermophilus	|		|	scientific name	|
275	|	Thermus sp.	|		|	scientific name	|
276	|	Thermus filiformis	|		|	scientific name	|
277	|	Meiothermus ruber	|		|	scientific name	|
279	|	Xanthobacter	|		|	scientific name	|
280	|	Xanthobacter autotrophicus	|		|	scientific name	|
281	|	Xanthobacter flavus	|		|	scientific name	|
283	|	Comamonas	|		|	scientific name	|
285	|	Comamonas testosteroni	|		|	scientific name	|
286	|	Pseudomonas	|		|	scientific name	|
287	|	Pseudomonas aeruginosa	|		|	scientific name	|
288	|	Pseudoalteromonas atlantica	|		|	scientific name	|
290	|	Pseudomonas carboxydohydrogena	|		|	scientific name	|
292	|	Burkholderia cepacia	|		|	scientific name	|
293	|	Brevundimonas diminuta	|		|	scientific name	|
294	|	Pseudomonas fluorescens	|		|	scientific name	|
296	|	Pseudomonas fragi	|		|	scientific name	|
297	|	Hydrogenophilus thermoluteolus	|		|	scientific name	|
298	|	Pseudomonas marginalis	|		|	scientific name	|
300	|	Pseudomonas mendocina	|		|	scientific name	|
301	|	Pseudomonas oleovorans	|		|	scientific name	|
303	|	Pseudomonas putida	|		|	scientific name	|
304	|	Pelomonas saccharophila	|		|	scientific name	|
305	|	Ralstonia solanacearum	|		|	scientific name	|
306	|	Pseudomonas sp.	|		|	scientific name	|
307	|	Pseudomonas sp. KKS102	|		|	scientific name	|
308	|	Pseudomonas sp. PG2982	|		|	scientific name	|
309	|	Pseudomonas sp. SE83	|		|	scientific name	|
311	|	Pseudomonas sp. KWI-56	|		|	scientific name	|
312	|	Pseudomonas sp. RS-16	|		|	scientific name	|
313	|	Pseudomonas sp. ATCC29598	|		|	scientific name	|
314	|	Pseudomonas sp. NK87	|		|	scientific name	|
315	|	Pseudomonas sp. ATCC19151	|		|	scientific name	|
316	|	Pseudomonas stutzeri	|		|	scientific name	|
317	|	Pseudomonas syringae	|		|	scientific name	|
318	|	Pseudomonas syringae pv. glycinea	|		|	scientific name	|
319	|	Pseudomonas syringae pv. phaseolicola	|		|	scientific name	|
321	|	Pseudomonas syringae pv. syringae	|		|	scientific name	|
322	|	Pseudomonas syringae pv. tabaci	|		|	scientific name	|
323	|	Pseudomonas syringae pv. tomato	|		|	scientific name	|
329	|	Ralstonia pickettii	|		|	scientific name	|
330	|	Pseudomonas pseudoalcaligenes	|		|	scientific name	|
333	|	Pseudomonas chlororaphis subsp. chlororaphis	|		|	scientific name	|
335	|	Pseudomonas fluorescens bv. C	|		|	scientific name	|
337	|	Burkholderia glumae	|		|	scientific name	|
338	|	Xanthomonas	|		|	scientific name	|
339	|	Xanthomonas campestris	|		|	scientific name	|
340	|	Xanthomonas campestris pv. campestris	|		|	scientific name	|
343	|	Xanthomonas translucens	|		|	scientific name	|
346	|	Xanthomonas citri	|		|	scientific name	|
347	|	Xanthomonas oryzae	|		|	scientific name	|
349	|	Zoogloea	|		|	scientific name	|
350	|	Zoogloea ramigera	|		|	scientific name	|
351	|	Azotobacter group	|		|	scientific name	|
352	|	Azotobacter	|		|	scientific name	|
353	|	Azotobacter chroococcum	|		|	scientific name	|
354	|	Azotobacter vinelandii	|		|	scientific name	|
355	|	Azotobacter chroococcum (strain mcd 1)	|		|	scientific name	|
356	|	Rhizobiales	|		|	scientific name	|
357	|	Agrobacterium	|		|	scientific name	|
358	|	Agrobacterium tumefaciens	|		|	scientific name	|
359	|	Agrobacterium rhizogenes	|		|	scientific name	|
361	|	Agrobacterium sp.	|		|	scientific name	|
370	|	Agrobacterium tumefaciens (strain apple 185)	|		|	scientific name	|
371	|	Agrobacterium tumefaciens (strain B2A)	|		|	scientific name	|
372	|	Agrobacterium tumefaciens (strain II CHRYS)	|		|	scientific name	|
373	|	Agrobacterium vitis	|		|	scientific name	|
374	|	Bradyrhizobium	|		|	scientific name	|
375	|	Bradyrhizobium japonicum	|		|	scientific name	|
376	|	Bradyrhizobium sp.	|		|	scientific name	|
377	|	Bradyrhizobium sp. ANU 289	|		|	scientific name	|
378	|	Bradyrhizobium sp. RP501	|		|	scientific name	|
379	|	Rhizobium	|		|	scientific name	|
380	|	Sinorhizobium fredii	|		|	scientific name	|
381	|	Mesorhizobium loti	|		|	scientific name	|
382	|	Sinorhizobium meliloti	|		|	scientific name	|
384	|	Rhizobium leguminosarum	|		|	scientific name	|
385	|	Rhizobium leguminosarum bv. phaseoli	|		|	scientific name	|
386	|	Rhizobium leguminosarum bv. trifolii	|		|	scientific name	|
387	|	Rhizobium leguminosarum bv. viciae	|		|	scientific name	|
391	|	Rhizobium sp.	|		|	scientific name	|
393	|	Rhizobium sp. MPIK3030	|		|	scientific name	|
394	|	Sinorhizobium fredii NGR234	|		|	scientific name	|
396	|	Rhizobium phaseoli	|		|	scientific name	|
398	|	Rhizobium tropici	|		|	scientific name	|
399	|	Rhizobium galegae	|		|	scientific name	|
400	|	Rhizobium sp. IRc78	|		|	scientific name	|
403	|	Methylococcaceae	|		|	scientific name	|
404	|	Methylobacillus	|		|	scientific name	|
405	|	Methylobacillus flagellatus	|		|	scientific name	|
406	|	Methylobacillus glycogenes	|		|	scientific name	|
407	|	Methylobacterium	|		|	scientific name	|
408	|	Methylobacterium extorquens	|		|	scientific name	|
409	|	Methylobacterium sp.	|		|	scientific name	|
410	|	Methylobacterium organophilum	|		|	scientific name	|
411	|	Methylobacterium specialis	|		|	scientific name	|
413	|	Methylococcus	|		|	scientific name	|
414	|	Methylococcus capsulatus	|		|	scientific name	|
415	|	Methylobacter luteus	|		|	scientific name	|
416	|	Methylomonas	|		|	scientific name	|
417	|	Methylomonas clara	|		|	scientific name	|
418	|	Methylomonas sp.	|		|	scientific name	|
421	|	Methylomonas methanica	|		|	scientific name	|
423	|	Methylomonas methylovora	|		|	scientific name	|
424	|	Methylomonas rubra	|		|	scientific name	|
425	|	Methylosinus	|		|	scientific name	|
426	|	Methylosinus trichosporium	|		|	scientific name	|
427	|	Methylosinus sp.	|		|	scientific name	|
428	|	Methylosinus sporium	|		|	scientific name	|
429	|	Methylobacter	|		|	scientific name	|
430	|	Methylobacter capsulatus	|		|	scientific name	|
433	|	Acetobacteraceae	|		|	scientific name	|
434	|	Acetobacter	|		|	scientific name	|
435	|	Acetobacter aceti	|		|	scientific name	|
436	|	Gluconacetobacter hansenii	|		|	scientific name	|
437	|	Acidomonas methanolica	|		|	scientific name	|
438	|	Acetobacter pasteurianus	|		|	scientific name	|
439	|	Gluconacetobacter polyoxogenes	|		|	scientific name	|
440	|	Acetobacter sp.	|		|	scientific name	|
441	|	Gluconobacter	|		|	scientific name	|
442	|	Gluconobacter oxydans	|		|	scientific name	|
444	|	Legionellaceae	|		|	scientific name	|
445	|	Legionella	|		|	scientific name	|
446	|	Legionella pneumophila	|		|	scientific name	|
447	|	Fluoribacter bozemanae	|		|	scientific name	|
448	|	Legionella erythra	|		|	scientific name	|
449	|	Legionella hackeliae	|		|	scientific name	|
450	|	Legionella longbeachae	|		|	scientific name	|
451	|	Tatlockia micdadei	|		|	scientific name	|
452	|	Legionella spiritensis	|		|	scientific name	|
453	|	Legionella feeleii	|		|	scientific name	|
454	|	Legionella israelensis	|		|	scientific name	|
455	|	Legionella jamestowniensis	|		|	scientific name	|
456	|	Legionella jordanis	|		|	scientific name	|
458	|	Legionella rubrilucens	|		|	scientific name	|
459	|	Legionella sp.	|		|	scientific name	|
460	|	Legionella steigerwaltii	|		|	scientific name	|
461	|	Fluoribacter	|		|	scientific name	|
463	|	Fluoribacter dumoffii	|		|	scientific name	|
464	|	Fluoribacter gormanii	|		|	scientific name	|
465	|	Tatlockia	|		|	scientific name	|
466	|	Legionella maceachernii	|		|	scientific name	|
468	|	Moraxellaceae	|		|	scientific name	|
469	|	Acinetobacter	|		|	scientific name	|
470	|	Acinetobacter baumannii	|		|	scientific name	|
471	|	Acinetobacter calcoaceticus	|		|	scientific name	|
472	|	Acinetobacter sp.	|		|	scientific name	|
474	|	Acinetobacter glutaminasificans	|		|	scientific name	|
475	|	Moraxella	|	Moraxella <genus>	|	scientific name	|
476	|	Moraxella bovis	|		|	scientific name	|
477	|	Moraxella lacunata	|		|	scientific name	|
478	|	Moraxella nonliquefaciens	|		|	scientific name	|
479	|	Moraxella sp.	|		|	scientific name	|
480	|	Moraxella catarrhalis	|		|	scientific name	|
481	|	Neisseriaceae	|		|	scientific name	|
482	|	Neisseria	|		|	scientific name	|
483	|	Neisseria cinerea	|		|	scientific name	|
484	|	Neisseria flavescens	|		|	scientific name	|
485	|	Neisseria gonorrhoeae	|		|	scientific name	|
486	|	Neisseria lactamica	|		|	scientific name	|
487	|	Neisseria meningitidis	|		|	scientific name	|
488	|	Neisseria mucosa	|		|	scientific name	|
489	|	Neisseria polysaccharea	|		|	scientific name	|
490	|	Neisseria sicca	|		|	scientific name	|
491	|	Neisseria meningitidis serogroup B	|		|	scientific name	|
492	|	Neisseria animalis	|		|	scientific name	|
493	|	Neisseria canis	|		|	scientific name	|
494	|	Bergeriella denitrificans	|		|	scientific name	|
495	|	Neisseria elongata	|		|	scientific name	|
496	|	Neisseria macacae	|		|	scientific name	|
497	|	Psychrobacter	|		|	scientific name	|
498	|	Psychrobacter immobilis	|		|	scientific name	|
499	|	Thermomicrobium	|		|	scientific name	|
500	|	Thermomicrobium roseum	|		|	scientific name	|
502	|	Kingella denitrificans	|		|	scientific name	|
504	|	Kingella kingae	|		|	scientific name	|
505	|	Kingella oralis	|		|	scientific name	|
506	|	Alcaligenaceae	|		|	scientific name	|
507	|	Alcaligenes	|		|	scientific name	|
511	|	Alcaligenes faecalis	|		|	scientific name	|
512	|	Alcaligenes sp.	|		|	scientific name	|
516	|	Alcaligenes hydrogenophilus	|		|	scientific name	|
517	|	Bordetella	|		|	scientific name	|
518	|	Bordetella bronchiseptica	|		|	scientific name	|
519	|	Bordetella parapertussis	|		|	scientific name	|
520	|	Bordetella pertussis	|		|	scientific name	|
521	|	Bordetella avium	|		|	scientific name	|
522	|	Acidiphilium	|		|	scientific name	|
523	|	Acidiphilium angustum	|		|	scientific name	|
524	|	Acidiphilium cryptum	|		|	scientific name	|
525	|	Acidocella facilis	|		|	scientific name	|
526	|	Acidiphilium rubrum	|		|	scientific name	|
527	|	Acidiphilium sp.	|		|	scientific name	|
528	|	Ochrobactrum	|		|	scientific name	|
529	|	Ochrobactrum anthropi	|		|	scientific name	|
531	|	Polaribacter irgensii	|		|	scientific name	|
532	|	Beijerinckia	|		|	scientific name	|
533	|	Beijerinckia indica	|		|	scientific name	|
535	|	Chromobacterium	|		|	scientific name	|
536	|	Chromobacterium violaceum	|		|	scientific name	|
537	|	Iodobacter fluviatilis	|		|	scientific name	|
538	|	Eikenella	|		|	scientific name	|
539	|	Eikenella corrodens	|		|	scientific name	|
540	|	Eikenella sp.	|		|	scientific name	|
541	|	Zymomonas	|		|	scientific name	|
542	|	Zymomonas mobilis	|		|	scientific name	|
543	|	Enterobacteriaceae	|		|	scientific name	|
544	|	Citrobacter	|		|	scientific name	|
545	|	Citrobacter koseri	|		|	scientific name	|
546	|	Citrobacter freundii	|		|	scientific name	|
547	|	Enterobacter	|		|	scientific name	|
548	|	Enterobacter aerogenes	|		|	scientific name	|
549	|	Pantoea agglomerans	|		|	scientific name	|
550	|	Enterobacter cloacae	|		|	scientific name	|
551	|	Erwinia	|		|	scientific name	|
552	|	Erwinia amylovora	|		|	scientific name	|
553	|	Pantoea ananatis	|		|	scientific name	|
554	|	Pectobacterium carotovorum	|		|	scientific name	|
555	|	Pectobacterium carotovorum subsp. carotovorum	|		|	scientific name	|
556	|	Erwinia chrysanthemi	|		|	scientific name	|
558	|	Erwinia sp.	|		|	scientific name	|
561	|	Escherichia	|		|	scientific name	|
562	|	Escherichia coli	|		|	scientific name	|
563	|	Escherichia blattae	|		|	scientific name	|
564	|	Escherichia fergusonii	|		|	scientific name	|
565	|	Escherichia hermannii	|		|	scientific name	|
566	|	Escherichia vulneris	|		|	scientific name	|
568	|	Hafnia	|		|	scientific name	|
569	|	Hafnia alvei	|		|	scientific name	|
570	|	Klebsiella	|		|	scientific name	|
571	|	Klebsiella oxytoca	|		|	scientific name	|
573	|	Klebsiella pneumoniae	|		|	scientific name	|
574	|	Klebsiella pneumoniae subsp. ozaenae	|		|	scientific name	|
575	|	Raoultella planticola	|		|	scientific name	|
576	|	Klebsiella sp.	|		|	scientific name	|
577	|	Raoultella terrigena	|		|	scientific name	|
579	|	Kluyvera	|		|	scientific name	|
580	|	Kluyvera cryocrescens	|		|	scientific name	|
581	|	Morganella	|	Morganella <proteobacterium>	|	scientific name	|
582	|	Morganella morganii	|		|	scientific name	|
583	|	Proteus	|	Proteus <enterobacteria>	|	scientific name	|
584	|	Proteus mirabilis	|		|	scientific name	|
585	|	Proteus vulgaris	|		|	scientific name	|
586	|	Providencia	|		|	scientific name	|
587	|	Providencia rettgeri	|		|	scientific name	|
588	|	Providencia stuartii	|		|	scientific name	|
589	|	Providencia sp.	|		|	scientific name	|
590	|	Salmonella	|		|	scientific name	|
594	|	Salmonella enterica subsp. enterica serovar Gallinarum	|		|	scientific name	|
595	|	Salmonella enterica subsp. enterica serovar Infantis	|		|	scientific name	|
596	|	Salmonella enterica subsp. enterica serovar Muenchen	|		|	scientific name	|
597	|	Salmonella enterica subsp. enterica serovar Potsdam	|		|	scientific name	|
598	|	Salmonella enterica subsp. enterica serovar Rubislaw	|		|	scientific name	|
599	|	Salmonella sp.	|		|	scientific name	|
600	|	Salmonella enterica subsp. enterica serovar Thompson	|		|	scientific name	|
604	|	Salmonella enterica subsp. enterica serovar Gallinarum/pullorum	|		|	scientific name	|
605	|	Salmonella enterica subsp. enterica serovar Pullorum	|		|	scientific name	|
607	|	Salmonella enterica subsp. enterica serovar Abortusequi	|		|	scientific name	|
610	|	Salmonella enterica subsp. enterica serovar Abortus	|		|	scientific name	|
611	|	Salmonella enterica subsp. enterica serovar Heidelberg	|		|	scientific name	|
612	|	Salmonella enterica subsp. enterica serovar Ordonez	|		|	scientific name	|
613	|	Serratia	|		|	scientific name	|
614	|	Serratia liquefaciens	|		|	scientific name	|
615	|	Serratia marcescens	|		|	scientific name	|
616	|	Serratia sp.	|		|	scientific name	|
617	|	Serratia sp. E-15	|		|	scientific name	|
618	|	Serratia odorifera	|		|	scientific name	|
620	|	Shigella	|		|	scientific name	|
621	|	Shigella boydii	|		|	scientific name	|
622	|	Shigella dysenteriae	|		|	scientific name	|
623	|	Shigella flexneri	|		|	scientific name	|
624	|	Shigella sonnei	|		|	scientific name	|
625	|	Shigella sp.	|		|	scientific name	|
626	|	Xenorhabdus	|		|	scientific name	|
628	|	Xenorhabdus nematophila	|		|	scientific name	|
629	|	Yersinia	|	Yersinia <bacteria>	|	scientific name	|
630	|	Yersinia enterocolitica	|		|	scientific name	|
631	|	Yersinia intermedia	|		|	scientific name	|
632	|	Yersinia pestis	|		|	scientific name	|
633	|	Yersinia pseudotuberculosis	|		|	scientific name	|
634	|	Yersinia bercovieri	|		|	scientific name	|
635	|	Edwardsiella	|	Edwardsiella <enterobacteria>	|	scientific name	|
636	|	Edwardsiella tarda	|		|	scientific name	|
637	|	Arsenophonus	|		|	scientific name	|
638	|	Arsenophonus nasoniae	|		|	scientific name	|
641	|	Vibrionaceae	|		|	scientific name	|
642	|	Aeromonas	|		|	scientific name	|
644	|	Aeromonas hydrophila	|		|	scientific name	|
645	|	Aeromonas salmonicida	|		|	scientific name	|
646	|	Aeromonas sobria	|		|	scientific name	|
647	|	Aeromonas sp.	|		|	scientific name	|
648	|	Aeromonas caviae	|		|	scientific name	|
649	|	Aeromonas eucrenophila	|		|	scientific name	|
650	|	Aeromonas jandaei	|		|	scientific name	|
651	|	Aeromonas media	|		|	scientific name	|
652	|	Aeromonas schubertii	|		|	scientific name	|
654	|	Aeromonas veronii	|		|	scientific name	|
656	|	Aeromonas allosaccharophila	|		|	scientific name	|
657	|	Photobacterium	|		|	scientific name	|
658	|	Photobacterium leiognathi subsp. leiognathi	|		|	scientific name	|
659	|	Photobacterium phosphoreum	|		|	scientific name	|
660	|	Photobacterium sp.	|		|	scientific name	|
661	|	Photobacterium angustum	|		|	scientific name	|
662	|	Vibrio	|		|	scientific name	|
663	|	Vibrio alginolyticus	|		|	scientific name	|
664	|	Vibrio alginolyticus chemovar iophagus	|		|	scientific name	|
666	|	Vibrio cholerae	|		|	scientific name	|
668	|	Aliivibrio fischeri	|		|	scientific name	|
669	|	Vibrio harveyi	|		|	scientific name	|
670	|	Vibrio parahaemolyticus	|		|	scientific name	|
671	|	Vibrio proteolyticus	|		|	scientific name	|
672	|	Vibrio vulnificus	|		|	scientific name	|
673	|	Grimontia hollisae	|		|	scientific name	|
674	|	Vibrio mimicus	|		|	scientific name	|
675	|	Vibrio cincinnatiensis	|		|	scientific name	|
676	|	Vibrio fluvialis	|		|	scientific name	|
678	|	Vibrio sp.	|		|	scientific name	|
679	|	Vibrio adaptatus	|		|	scientific name	|
680	|	Vibrio campbellii	|		|	scientific name	|
683	|	Vibrio cyclosites	|		|	scientific name	|
685	|	Vibrio diazotrophicus	|		|	scientific name	|
686	|	Vibrio cholerae O1 biovar El Tor	|		|	scientific name	|
687	|	Vibrio gazogenes	|		|	scientific name	|
688	|	Aliivibrio logei	|		|	scientific name	|
689	|	Vibrio mediterranei	|		|	scientific name	|
691	|	Vibrio natriegens	|		|	scientific name	|
693	|	Vibrio nereis	|		|	scientific name	|
701	|	magnetite-containing magnetic coccus	|		|	scientific name	|
702	|	Plesiomonas	|		|	scientific name	|
703	|	Plesiomonas shigelloides	|		|	scientific name	|
704	|	Cryptosaras couesi symbiont	|		|	scientific name	|
709	|	Melanocetus johnsoni symbiont	|		|	scientific name	|
712	|	Pasteurellaceae	|		|	scientific name	|
713	|	Actinobacillus	|		|	scientific name	|
714	|	Aggregatibacter actinomycetemcomitans	|		|	scientific name	|
715	|	Actinobacillus pleuropneumoniae	|		|	scientific name	|
716	|	Actinobacillus suis	|		|	scientific name	|
717	|	Actinobacillus capsulatus	|		|	scientific name	|
718	|	Actinobacillus equuli	|		|	scientific name	|
719	|	Actinobacillus hominis	|		|	scientific name	|
720	|	Actinobacillus lignieresii	|		|	scientific name	|
721	|	Actinobacillus salpingitidis	|		|	scientific name	|
722	|	Actinobacillus seminis	|		|	scientific name	|
723	|	Actinobacillus ureae	|		|	scientific name	|
724	|	Haemophilus	|		|	scientific name	|
725	|	Haemophilus influenzae biotype aegyptius	|		|	scientific name	|
726	|	Haemophilus haemolyticus	|		|	scientific name	|
727	|	Haemophilus influenzae	|		|	scientific name	|
728	|	Avibacterium paragallinarum	|		|	scientific name	|
729	|	Haemophilus parainfluenzae	|		|	scientific name	|
730	|	Haemophilus ducreyi	|		|	scientific name	|
731	|	Histophilus somni	|		|	scientific name	|
732	|	Aggregatibacter aphrophilus	|		|	scientific name	|
733	|	Haemophilus haemoglobinophilus	|		|	scientific name	|
734	|	Haemophilus paracuniculus	|		|	scientific name	|
735	|	Haemophilus parahaemolyticus	|		|	scientific name	|
736	|	Haemophilus paraphrohaemolyticus	|		|	scientific name	|
738	|	Haemophilus parasuis	|		|	scientific name	|
739	|	Aggregatibacter segnis	|		|	scientific name	|
740	|	Haemophilus sp.	|		|	scientific name	|
741	|	Haemophilus taxon C	|		|	scientific name	|
745	|	Pasteurella	|		|	scientific name	|
747	|	Pasteurella multocida	|		|	scientific name	|
749	|	Pasteurella aerogenes	|		|	scientific name	|
750	|	Gallibacterium anatis	|		|	scientific name	|
751	|	Avibacterium avium	|		|	scientific name	|
752	|	Pasteurella bettyae	|		|	scientific name	|
753	|	Pasteurella canis	|		|	scientific name	|
754	|	Pasteurella dagmatis	|		|	scientific name	|
755	|	Avibacterium gallinarum	|		|	scientific name	|
756	|	Pasteurella langaaensis	|		|	scientific name	|
757	|	Pasteurella mairii	|		|	scientific name	|
758	|	Pasteurella pneumotropica	|		|	scientific name	|
759	|	Pasteurella sp.	|		|	scientific name	|
760	|	Pasteurella stomatis	|		|	scientific name	|
761	|	Pasteurella testudinis	|		|	scientific name	|
762	|	Avibacterium volantium	|		|	scientific name	|
766	|	Rickettsiales	|		|	scientific name	|
768	|	Anaplasma	|		|	scientific name	|
769	|	Anaplasma centrale	|		|	scientific name	|
770	|	Anaplasma marginale	|		|	scientific name	|
772	|	Bartonellaceae	|		|	scientific name	|
773	|	Bartonella	|		|	scientific name	|
774	|	Bartonella bacilliformis	|		|	scientific name	|
775	|	Rickettsiaceae	|		|	scientific name	|
776	|	Coxiella	|		|	scientific name	|
777	|	Coxiella burnetii	|		|	scientific name	|
779	|	Ehrlichia ruminantium	|		|	scientific name	|
780	|	Rickettsia	|		|	scientific name	|
781	|	Rickettsia conorii	|		|	scientific name	|
782	|	Rickettsia prowazekii	|		|	scientific name	|
783	|	Rickettsia rickettsii	|		|	scientific name	|
784	|	Orientia tsutsugamushi	|		|	scientific name	|
785	|	Rickettsia typhi	|		|	scientific name	|
786	|	Rickettsia akari	|		|	scientific name	|
787	|	Rickettsia australis	|		|	scientific name	|
788	|	Rickettsia canadensis	|		|	scientific name	|
789	|	Rickettsia sp.	|		|	scientific name	|
801	|	BEV proteobacterium	|		|	scientific name	|
803	|	Bartonella quintana	|		|	scientific name	|
807	|	Bartonella elizabethae	|		|	scientific name	|
809	|	Chlamydiaceae	|		|	scientific name	|
810	|	Chlamydia	|		|	scientific name	|
813	|	Chlamydia trachomatis	|		|	scientific name	|
815	|	Bacteroidaceae	|		|	scientific name	|
816	|	Bacteroides	|	Bacteroides <genus>	|	scientific name	|
817	|	Bacteroides fragilis	|		|	scientific name	|
818	|	Bacteroides thetaiotaomicron	|		|	scientific name	|
820	|	Bacteroides uniformis	|		|	scientific name	|
821	|	Bacteroides vulgatus	|		|	scientific name	|
823	|	Parabacteroides distasonis	|		|	scientific name	|
824	|	Campylobacter gracilis	|		|	scientific name	|
826	|	Sebaldella termitidis	|		|	scientific name	|
827	|	Campylobacter ureolyticus	|		|	scientific name	|
830	|	Butyrivibrio	|		|	scientific name	|
831	|	Butyrivibrio fibrisolvens	|		|	scientific name	|
832	|	Fibrobacter	|		|	scientific name	|
833	|	Fibrobacter succinogenes	|		|	scientific name	|
834	|	Fibrobacter succinogenes subsp. succinogenes	|		|	scientific name	|
836	|	Porphyromonas	|		|	scientific name	|
837	|	Porphyromonas gingivalis	|		|	scientific name	|
838	|	Prevotella	|		|	scientific name	|
839	|	Prevotella ruminicola	|		|	scientific name	|
840	|	Prevotella loescheii	|		|	scientific name	|
841	|	Roseburia	|		|	scientific name	|
842	|	Roseburia cecicola	|		|	scientific name	|
843	|	Wolinella	|		|	scientific name	|
844	|	Wolinella succinogenes	|		|	scientific name	|
846	|	Oxalobacter	|		|	scientific name	|
847	|	Oxalobacter formigenes	|		|	scientific name	|
848	|	Fusobacterium	|		|	scientific name	|
849	|	Fusobacterium gonidiaformans	|		|	scientific name	|
850	|	Fusobacterium mortiferum	|		|	scientific name	|
851	|	Fusobacterium nucleatum	|		|	scientific name	|
852	|	Fusobacterium perfoetens	|		|	scientific name	|
853	|	Faecalibacterium prausnitzii	|		|	scientific name	|
854	|	Fusobacterium russii	|		|	scientific name	|
855	|	Fusobacterium simiae	|		|	scientific name	|
856	|	Fusobacterium varium	|		|	scientific name	|
858	|	Fusobacterium necrogenes	|		|	scientific name	|
859	|	Fusobacterium necrophorum	|		|	scientific name	|
860	|	Fusobacterium periodonticum	|		|	scientific name	|
861	|	Fusobacterium ulcerans	|		|	scientific name	|
862	|	Syntrophomonas	|		|	scientific name	|
863	|	Syntrophomonas wolfei	|		|	scientific name	|
864	|	Pectinatus	|		|	scientific name	|
865	|	Pectinatus frisingensis	|		|	scientific name	|
866	|	Ruminobacter	|		|	scientific name	|
867	|	Ruminobacter amylophilus	|		|	scientific name	|
868	|	Cardiobacteriaceae	|		|	scientific name	|
869	|	Dichelobacter	|		|	scientific name	|
870	|	Dichelobacter nodosus	|		|	scientific name	|
872	|	Desulfovibrio	|		|	scientific name	|
873	|	Desulfovibrio africanus	|		|	scientific name	|
876	|	Desulfovibrio desulfuricans	|		|	scientific name	|
878	|	Desulfovibrio fructosovorans	|		|	scientific name	|
879	|	Desulfovibrio gigas	|		|	scientific name	|
880	|	Desulfovibrio salexigens	|		|	scientific name	|
881	|	Desulfovibrio vulgaris	|		|	scientific name	|
882	|	Desulfovibrio vulgaris str. Hildenborough	|		|	scientific name	|
883	|	Desulfovibrio vulgaris str. 'Miyazaki F'	|		|	scientific name	|
884	|	Desulfovibrio oxamicus (strain Monticello)	|		|	scientific name	|
885	|	Desulfovibrio sp.	|		|	scientific name	|
886	|	Thermodesulfobacterium thermophilum	|		|	scientific name	|
888	|	Desulfobotulus sapovorans	|		|	scientific name	|
889	|	Desulfovibrio longus	|		|	scientific name	|
890	|	Desulfuromonas	|		|	scientific name	|
891	|	Desulfuromonas acetoxidans	|		|	scientific name	|
892	|	Desulfuromonas sp.	|		|	scientific name	|
893	|	Desulfobulbus	|		|	scientific name	|
894	|	Desulfobulbus propionicus	|		|	scientific name	|
895	|	Desulfobulbus sp.	|		|	scientific name	|
896	|	Desulfococcus	|		|	scientific name	|
897	|	Desulfococcus multivorans	|		|	scientific name	|
898	|	Desulfomicrobium	|		|	scientific name	|
899	|	Desulfomicrobium baculatum	|		|	scientific name	|
901	|	Desulfovibrio piger	|		|	scientific name	|
904	|	Acidaminococcus	|		|	scientific name	|
905	|	Acidaminococcus fermentans	|		|	scientific name	|
906	|	Megasphaera	|		|	scientific name	|
907	|	Megasphaera elsdenii	|		|	scientific name	|
911	|	Nitrobacter	|		|	scientific name	|
912	|	Nitrobacter hamburgensis	|		|	scientific name	|
913	|	Nitrobacter winogradskyi	|		|	scientific name	|
914	|	Nitrosomonas	|		|	scientific name	|
915	|	Nitrosomonas europaea	|		|	scientific name	|
916	|	Nitrosomonas eutropha	|		|	scientific name	|
917	|	Nitrosomonas marina	|		|	scientific name	|
919	|	Thiobacillus	|		|	scientific name	|
920	|	Acidithiobacillus ferrooxidans	|		|	scientific name	|
921	|	Starkeya novella	|		|	scientific name	|
923	|	Halothiobacillus hydrothermalis	|		|	scientific name	|
924	|	Thiobacillus sp.	|		|	scientific name	|
926	|	Thiomonas intermedia	|		|	scientific name	|
927	|	Halothiobacillus neapolitanus	|		|	scientific name	|
928	|	Thiomonas perometabolis	|		|	scientific name	|
929	|	Thermithiobacillus tepidarius	|		|	scientific name	|
930	|	Acidithiobacillus thiooxidans	|		|	scientific name	|
931	|	Thiobacillus thioparus	|		|	scientific name	|
932	|	Thiomicrospira thyasirae	|		|	scientific name	|
933	|	Thiomicrospira	|		|	scientific name	|
934	|	Thiomicrospira pelophila	|		|	scientific name	|
935	|	Thiomicrospira sp.	|		|	scientific name	|
936	|	Thiovulum	|		|	scientific name	|
937	|	Thiovulum sp.	|		|	scientific name	|
939	|	Hydrogenobacter	|		|	scientific name	|
940	|	Hydrogenobacter thermophilus	|		|	scientific name	|
942	|	Anaplasmataceae	|		|	scientific name	|
943	|	Ehrlichia	|		|	scientific name	|
944	|	Ehrlichia canis	|		|	scientific name	|
945	|	Ehrlichia chaffeensis	|		|	scientific name	|
947	|	Ehrlichia ewingii	|		|	scientific name	|
948	|	Anaplasma phagocytophilum	|		|	scientific name	|
949	|	Anaplasma platys	|		|	scientific name	|
950	|	Neorickettsia risticii	|		|	scientific name	|
951	|	Neorickettsia sennetsu	|		|	scientific name	|
952	|	Wolbachieae	|		|	scientific name	|
953	|	Wolbachia	|		|	scientific name	|
954	|	Wolbachia persica	|		|	scientific name	|
955	|	Wolbachia pipientis	|		|	scientific name	|
956	|	Wolbachia sp.	|		|	scientific name	|
958	|	Bdellovibrio	|		|	scientific name	|
959	|	Bdellovibrio bacteriovorus	|		|	scientific name	|
960	|	Bacteriovorax stolpii	|		|	scientific name	|
962	|	Campylobacter-like bacterium	|		|	scientific name	|
963	|	Herbaspirillum	|		|	scientific name	|
964	|	Herbaspirillum seropedicae	|		|	scientific name	|
965	|	Oceanospirillum	|		|	scientific name	|
966	|	Oceanospirillum linum	|		|	scientific name	|
967	|	Spirillum	|		|	scientific name	|
968	|	Spirillum volutans	|		|	scientific name	|
970	|	Selenomonas	|		|	scientific name	|
971	|	Selenomonas ruminantium	|		|	scientific name	|
972	|	Halanaerobiaceae	|		|	scientific name	|
973	|	Sporohalobacter	|		|	scientific name	|
974	|	Sporohalobacter lortetii	|		|	scientific name	|
976	|	Bacteroidetes	|	Bacteroidetes <phylum>	|	scientific name	|
978	|	Cytophaga	|		|	scientific name	|
979	|	Cellulophaga lytica	|		|	scientific name	|
981	|	Persicobacter diffluens	|		|	scientific name	|
982	|	Cytophaga fermentans	|		|	scientific name	|
983	|	Flavobacterium flevense	|		|	scientific name	|
984	|	Pedobacter heparinus	|		|	scientific name	|
985	|	Cytophaga hutchinsonii	|		|	scientific name	|
986	|	Flavobacterium johnsoniae	|		|	scientific name	|
987	|	Aquimarina latercula	|		|	scientific name	|
988	|	Leeuwenhoekiella marinoflava	|		|	scientific name	|
989	|	Marinilabilia salmonicolor	|		|	scientific name	|
990	|	Cytophaga xylanolytica	|		|	scientific name	|
991	|	Flavobacterium hydatis	|		|	scientific name	|
992	|	Flexibacter	|		|	scientific name	|
995	|	Solitalea canadensis	|		|	scientific name	|
996	|	Flavobacterium columnare	|		|	scientific name	|
997	|	Flexibacter elegans	|		|	scientific name	|
998	|	Flexibacter flexilis	|		|	scientific name	|
999	|	Flexibacter litoralis	|		|	scientific name	|
1001	|	Flexibacter polymorphus	|		|	scientific name	|
1002	|	Flexibacter roseolus	|		|	scientific name	|
1003	|	Flexibacter ruber	|		|	scientific name	|
1004	|	Chitinophaga sancti	|		|	scientific name	|
1005	|	Flexibacter sp.	|		|	scientific name	|
1006	|	Marivirga tractuosa	|		|	scientific name	|
1007	|	Saprospira	|		|	scientific name	|
1008	|	Saprospira grandis	|		|	scientific name	|
1010	|	Sphingobacterium mizutaii	|		|	scientific name	|
1011	|	Sporocytophaga	|		|	scientific name	|
1012	|	Sporocytophaga cauliformis	|		|	scientific name	|
1013	|	Weeksella	|		|	scientific name	|
1014	|	Weeksella virosa	|		|	scientific name	|
1015	|	Bergeyella zoohelcum	|		|	scientific name	|
1016	|	Capnocytophaga	|		|	scientific name	|
1017	|	Capnocytophaga gingivalis	|		|	scientific name	|
1018	|	Capnocytophaga ochracea	|		|	scientific name	|
1019	|	Capnocytophaga sputigena	|		|	scientific name	|
1021	|	Beggiatoa	|		|	scientific name	|
1022	|	Beggiatoa alba	|		|	scientific name	|
1023	|	Microscilla	|		|	scientific name	|
1025	|	Flammeovirga arenaria	|		|	scientific name	|
1026	|	Marinoscillum furvescens	|		|	scientific name	|
1027	|	Microscilla marina	|		|	scientific name	|
1028	|	Marivirga sericea	|		|	scientific name	|
1030	|	Thiothrix	|		|	scientific name	|
1031	|	Thiothrix nivea	|		|	scientific name	|
1032	|	Thiothrix sp.	|		|	scientific name	|
1033	|	Afipia	|		|	scientific name	|
1034	|	Afipia clevelandensis	|		|	scientific name	|
1035	|	Afipia felis	|		|	scientific name	|
1037	|	Barophile WHB 46	|		|	scientific name	|
1041	|	Erythrobacter	|		|	scientific name	|
1042	|	Erythrobacter sp.	|		|	scientific name	|
1044	|	Erythrobacter longus	|		|	scientific name	|
1046	|	Chromatiaceae	|		|	scientific name	|
1047	|	Chromatium	|		|	scientific name	|
1048	|	Marichromatium gracile	|		|	scientific name	|
1049	|	Allochromatium vinosum	|		|	scientific name	|
1050	|	Thermochromatium tepidum	|		|	scientific name	|
1051	|	Ectothiorhodospira	|		|	scientific name	|
1052	|	Halorhodospira halochloris	|		|	scientific name	|
1053	|	Halorhodospira halophila	|		|	scientific name	|
1054	|	Ectothiorhodospira shaposhnikovii	|		|	scientific name	|
1056	|	Thiocapsa	|		|	scientific name	|
1057	|	Thiococcus pfennigii	|		|	scientific name	|
1058	|	Thiocapsa roseopersicina	|		|	scientific name	|
1060	|	Rhodobacter	|		|	scientific name	|
1061	|	Rhodobacter capsulatus	|		|	scientific name	|
1062	|	Rhodobacter sp.	|		|	scientific name	|
1063	|	Rhodobacter sphaeroides	|		|	scientific name	|
1064	|	Rhodocyclus	|		|	scientific name	|
1066	|	Rhodocyclus tenuis	|		|	scientific name	|
1067	|	Rhodocyclus purpureus	|		|	scientific name	|
1068	|	Rhodomicrobium	|		|	scientific name	|
1069	|	Rhodomicrobium vannielii	|		|	scientific name	|
1070	|	Rhodopila	|		|	scientific name	|
1071	|	Rhodopila globiformis	|		|	scientific name	|
1073	|	Rhodopseudomonas	|		|	scientific name	|
1074	|	Rhodoblastus acidophilus	|		|	scientific name	|
1075	|	Rhodobacter blasticus	|		|	scientific name	|
1076	|	Rhodopseudomonas palustris	|		|	scientific name	|
1078	|	Rhodopseudomonas sp.	|		|	scientific name	|
1079	|	Blastochloris viridis	|		|	scientific name	|
1080	|	Afifella marina	|		|	scientific name	|
1081	|	Rhodospirillum	|		|	scientific name	|
1082	|	Phaeospirillum fulvum	|		|	scientific name	|
1083	|	Phaeospirillum molischianum	|		|	scientific name	|
1084	|	Rhodospirillum photometricum	|		|	scientific name	|
1085	|	Rhodospirillum rubrum	|		|	scientific name	|
1086	|	Rhodothalassium salexigens	|		|	scientific name	|
1087	|	Rhodovibrio salinarum	|		|	scientific name	|
1088	|	Rhodovibrio sodomensis	|		|	scientific name	|
1090	|	Chlorobi	|		|	scientific name	|
1091	|	Chlorobium	|		|	scientific name	|
1092	|	Chlorobium limicola	|		|	scientific name	|
1094	|	Chlorobium phaeovibrioides	|		|	scientific name	|
1095	|	Chlorobium sp.	|		|	scientific name	|
1096	|	Chlorobium phaeobacteroides	|		|	scientific name	|
1097	|	Chlorobaculum tepidum	|		|	scientific name	|
1098	|	Prosthecochloris vibrioformis	|		|	scientific name	|
1099	|	Pelodictyon	|		|	scientific name	|
1100	|	Pelodictyon luteolum	|		|	scientific name	|
1101	|	Prosthecochloris	|		|	scientific name	|
1102	|	Prosthecochloris aestuarii	|		|	scientific name	|
1103	|	Clathrochloris	|		|	scientific name	|
1104	|	Clathrochloris sulfurica	|		|	scientific name	|
1106	|	Chloroflexaceae	|		|	scientific name	|
1107	|	Chloroflexus	|		|	scientific name	|
1108	|	Chloroflexus aurantiacus	|		|	scientific name	|
1109	|	Heliothrix	|		|	scientific name	|
1110	|	Heliothrix oregonensis	|		|	scientific name	|
1111	|	Porphyrobacter	|		|	scientific name	|
1112	|	Porphyrobacter neustonensis	|		|	scientific name	|
1113	|	Porphyrobacter sp.	|		|	scientific name	|
1117	|	Cyanobacteria	|		|	scientific name	|
1118	|	Chroococcales	|		|	scientific name	|
1119	|	Aphanocapsa	|		|	scientific name	|
1121	|	Aphanothece	|		|	scientific name	|
1122	|	Aphanothece sacrum	|		|	scientific name	|
1123	|	Chlorogloeopsis	|		|	scientific name	|
1124	|	Chlorogloeopsis fritschii	|		|	scientific name	|
1125	|	Microcystis	|		|	scientific name	|
1126	|	Microcystis aeruginosa	|		|	scientific name	|
1127	|	Microcystis sp.	|		|	scientific name	|
1128	|	Microcystis sp. 'BC 84/1'	|		|	scientific name	|
1129	|	Synechococcus	|		|	scientific name	|
1131	|	Synechococcus sp.	|		|	scientific name	|
1140	|	Synechococcus elongatus PCC 7942	|		|	scientific name	|
1142	|	Synechocystis	|		|	scientific name	|
1143	|	Synechocystis sp.	|		|	scientific name	|
1144	|	Synechocystis sp. PCC 6701	|		|	scientific name	|
1147	|	Synechocystis sp. PCC 6714	|		|	scientific name	|
1148	|	Synechocystis sp. PCC 6803	|		|	scientific name	|
1150	|	Oscillatoriales	|		|	scientific name	|
1151	|	oscillatoriacean cyanobacterium	|		|	scientific name	|
1152	|	Pseudanabaena	|		|	scientific name	|
1153	|	Pseudanabaena sp.	|		|	scientific name	|
1154	|	Spirulina	|	Spirulina <Cyanobacteria>	|	scientific name	|
1157	|	Spirulina sp.	|		|	scientific name	|
1158	|	Oscillatoria	|		|	scientific name	|
1159	|	Oscillatoria sp.	|		|	scientific name	|
1160	|	Planktothrix agardhii	|		|	scientific name	|
1161	|	Nostocales	|		|	scientific name	|
1162	|	Nostocaceae	|		|	scientific name	|
1163	|	Anabaena	|	Anabaena <cyanobacteria>	|	scientific name	|
1164	|	Trichormus azollae	|		|	scientific name	|
1165	|	Anabaena cylindrica	|		|	scientific name	|
1166	|	Dolichospermum flos-aquae	|		|	scientific name	|
1167	|	Anabaena sp.	|		|	scientific name	|
1168	|	Nostoc sp. PCC 7119	|		|	scientific name	|
1172	|	Anabaena variabilis	|		|	scientific name	|
1173	|	Anabaena oscillarioides	|		|	scientific name	|
1175	|	Aphanizomenon	|		|	scientific name	|
1176	|	Aphanizomenon flos-aquae	|		|	scientific name	|
1177	|	Nostoc	|		|	scientific name	|
1178	|	Nostoc commune	|		|	scientific name	|
1179	|	Nostoc muscorum	|		|	scientific name	|
1180	|	Nostoc sp.	|		|	scientific name	|
1181	|	Nostoc sp. PCC 7906	|		|	scientific name	|
1182	|	Scytonemataceae	|		|	scientific name	|
1183	|	Plectonema	|		|	scientific name	|
1184	|	Leptolyngbya boryana	|		|	scientific name	|
1185	|	Rivulariaceae	|		|	scientific name	|
1186	|	Calothrix	|		|	scientific name	|
1187	|	Calothrix sp.	|		|	scientific name	|
1188	|	Tolypothrix sp. PCC 7601 = UTEX LB 481	|		|	scientific name	|
1189	|	Stigonematales	|		|	scientific name	|
1190	|	Fischerella	|		|	scientific name	|
1191	|	Fischerella sp.	|		|	scientific name	|
1197	|	Microchaete diplosiphon	|		|	scientific name	|
1198	|	Phormidium	|		|	scientific name	|
1199	|	Phormidium sp.	|		|	scientific name	|
1200	|	Phormidium minutum	|		|	scientific name	|
1202	|	Phormidium ectocarpi	|		|	scientific name	|
1203	|	Scytonema	|		|	scientific name	|
1204	|	Scytonema sp.	|		|	scientific name	|
1205	|	Trichodesmium	|		|	scientific name	|
1206	|	Trichodesmium erythraeum	|		|	scientific name	|
1207	|	Trichodesmium sp.	|		|	scientific name	|
1208	|	Trichodesmium thiebautii	|		|	scientific name	|
1211	|	uncultured cyanobacterium	|		|	scientific name	|
1212	|	Prochlorales	|		|	scientific name	|
1213	|	Prochloraceae	|		|	scientific name	|
1214	|	Prochloron	|		|	scientific name	|
1215	|	Prochloron sp.	|		|	scientific name	|
1216	|	Prochloron didemni	|		|	scientific name	|
1217	|	Prochlorococcaceae	|		|	scientific name	|
1218	|	Prochlorococcus	|		|	scientific name	|
1219	|	Prochlorococcus marinus	|		|	scientific name	|
1220	|	Prochlorococcus sp.	|		|	scientific name	|
1221	|	Prochlorotrichaceae	|		|	scientific name	|
1222	|	Prochlorothrix	|		|	scientific name	|
1223	|	Prochlorothrix hollandica	|		|	scientific name	|
1224	|	Proteobacteria	|		|	scientific name	|
1227	|	Nitrosococcus	|		|	scientific name	|
1229	|	Nitrosococcus oceani	|		|	scientific name	|
1231	|	Nitrosospira multiformis	|		|	scientific name	|
1232	|	Nitrosovibrio	|		|	scientific name	|
1233	|	Nitrosovibrio tenuis	|		|	scientific name	|
1234	|	Nitrospira	|	Nitrospira <genus>	|	scientific name	|
1236	|	Gammaproteobacteria	|		|	scientific name	|
1237	|	Piscirickettsia	|		|	scientific name	|
1238	|	Piscirickettsia salmonis	|		|	scientific name	|
1239	|	Firmicutes	|		|	scientific name	|
1243	|	Leuconostoc	|		|	scientific name	|
1244	|	Leuconostoc gelidum	|		|	scientific name	|
1245	|	Leuconostoc mesenteroides	|		|	scientific name	|
1246	|	Leuconostoc lactis	|		|	scientific name	|
1247	|	Oenococcus oeni	|		|	scientific name	|
1249	|	Weissella paramesenteroides	|		|	scientific name	|
1251	|	Leuconostoc fallax	|		|	scientific name	|
1252	|	Leuconostoc carnosum	|		|	scientific name	|
1253	|	Pediococcus	|		|	scientific name	|
1254	|	Pediococcus acidilactici	|		|	scientific name	|
1255	|	Pediococcus pentosaceus	|		|	scientific name	|
1257	|	Peptostreptococcus	|		|	scientific name	|
1258	|	Peptoniphilus asaccharolyticus	|		|	scientific name	|
1259	|	Peptostreptococcus glycinophilus	|		|	scientific name	|
1260	|	Finegoldia magna	|		|	scientific name	|
1261	|	Peptostreptococcus anaerobius	|		|	scientific name	|
1262	|	Peptostreptococcus sp.	|		|	scientific name	|
1263	|	Ruminococcus	|		|	scientific name	|
1264	|	Ruminococcus albus	|		|	scientific name	|
1265	|	Ruminococcus flavefaciens	|		|	scientific name	|
1266	|	Sarcina	|		|	scientific name	|
1267	|	Sarcina ventriculi	|		|	scientific name	|
1268	|	Micrococcaceae	|		|	scientific name	|
1269	|	Micrococcus	|		|	scientific name	|
1270	|	Micrococcus luteus	|		|	scientific name	|
1271	|	Micrococcus sp.	|		|	scientific name	|
1272	|	Kocuria varians	|		|	scientific name	|
1273	|	Micrococcus lylae	|		|	scientific name	|
1274	|	Dermacoccus nishinomiyaensis	|		|	scientific name	|
1275	|	Kocuria rosea	|		|	scientific name	|
1276	|	Kytococcus sedentarius	|		|	scientific name	|
1279	|	Staphylococcus	|		|	scientific name	|
1280	|	Staphylococcus aureus	|		|	scientific name	|
1281	|	Staphylococcus carnosus	|		|	scientific name	|
1282	|	Staphylococcus epidermidis	|		|	scientific name	|
1283	|	Staphylococcus haemolyticus	|		|	scientific name	|
1284	|	Staphylococcus hyicus	|		|	scientific name	|
1285	|	Staphylococcus intermedius	|		|	scientific name	|
1286	|	Staphylococcus simulans	|		|	scientific name	|
1287	|	Staphylococcus simulans bv. staphylolyticus	|		|	scientific name	|
1288	|	Staphylococcus xylosus	|		|	scientific name	|
1290	|	Staphylococcus hominis	|		|	scientific name	|
1292	|	Staphylococcus warneri	|		|	scientific name	|
1293	|	Staphylococcus gallinarum	|		|	scientific name	|
1294	|	Staphylococcus muscae	|		|	scientific name	|
1295	|	Staphylococcus schleiferi	|		|	scientific name	|
1296	|	Staphylococcus sciuri	|		|	scientific name	|
1297	|	Deinococcus-Thermus	|		|	scientific name	|
1298	|	Deinococcus	|		|	scientific name	|
1299	|	Deinococcus radiodurans	|		|	scientific name	|
1300	|	Streptococcaceae	|		|	scientific name	|
1301	|	Streptococcus	|		|	scientific name	|
1302	|	Streptococcus gordonii	|		|	scientific name	|
1303	|	Streptococcus oralis	|		|	scientific name	|
1304	|	Streptococcus salivarius	|		|	scientific name	|
1305	|	Streptococcus sanguinis	|		|	scientific name	|
1306	|	Streptococcus sp.	|		|	scientific name	|
1307	|	Streptococcus suis	|		|	scientific name	|
1308	|	Streptococcus thermophilus	|		|	scientific name	|
1309	|	Streptococcus mutans	|		|	scientific name	|
1310	|	Streptococcus sobrinus	|		|	scientific name	|
1311	|	Streptococcus agalactiae	|		|	scientific name	|
1313	|	Streptococcus pneumoniae	|		|	scientific name	|
1314	|	Streptococcus pyogenes	|		|	scientific name	|
1317	|	Streptococcus downei	|		|	scientific name	|
1318	|	Streptococcus parasanguinis	|		|	scientific name	|
1319	|	Streptococcus sp. 'group B'	|		|	scientific name	|
1320	|	Streptococcus sp. 'group G'	|		|	scientific name	|
1322	|	Blautia hansenii	|		|	scientific name	|
1323	|	Streptococcus pleomorphus	|		|	scientific name	|
1324	|	Streptococcus sp. G148	|		|	scientific name	|
1325	|	Streptococcus sp. GX7805	|		|	scientific name	|
1326	|	Streptococcus acidominimus	|		|	scientific name	|
1328	|	Streptococcus anginosus	|		|	scientific name	|
1329	|	Streptococcus canis	|		|	scientific name	|
1332	|	Streptococcus criae	|		|	scientific name	|
1333	|	Streptococcus criceti	|		|	scientific name	|
1334	|	Streptococcus dysgalactiae	|		|	scientific name	|
1335	|	Streptococcus equinus	|		|	scientific name	|
1336	|	Streptococcus equi	|		|	scientific name	|
1337	|	Streptococcus hyointestinalis	|		|	scientific name	|
1338	|	Streptococcus intermedius	|		|	scientific name	|
1339	|	Streptococcus macacae	|		|	scientific name	|
1340	|	Streptococcus porcinus	|		|	scientific name	|
1341	|	Streptococcus ratti	|		|	scientific name	|
1343	|	Streptococcus vestibularis	|		|	scientific name	|
1345	|	Streptococcus ferus	|		|	scientific name	|
1346	|	Streptococcus iniae	|		|	scientific name	|
1348	|	Streptococcus parauberis	|		|	scientific name	|
1349	|	Streptococcus uberis	|		|	scientific name	|
1350	|	Enterococcus	|		|	scientific name	|
1351	|	Enterococcus faecalis	|		|	scientific name	|
1352	|	Enterococcus faecium	|		|	scientific name	|
1353	|	Enterococcus gallinarum	|		|	scientific name	|
1354	|	Enterococcus hirae	|		|	scientific name	|
1355	|	Enterococcus columbae	|		|	scientific name	|
1356	|	Enterococcus sulfureus	|		|	scientific name	|
1357	|	Lactococcus	|		|	scientific name	|
1358	|	Lactococcus lactis	|		|	scientific name	|
1359	|	Lactococcus lactis subsp. cremoris	|		|	scientific name	|
1360	|	Lactococcus lactis subsp. lactis	|		|	scientific name	|
1363	|	Lactococcus garvieae	|		|	scientific name	|
1364	|	Lactococcus piscium	|		|	scientific name	|
1365	|	Lactococcus plantarum	|		|	scientific name	|
1366	|	Lactococcus raffinolactis	|		|	scientific name	|
1370	|	Marinococcus	|		|	scientific name	|
1371	|	Marinococcus halophilus	|		|	scientific name	|
1372	|	Planococcus	|	Planococcus <bacterium>	|	scientific name	|
1373	|	Planococcus citreus	|		|	scientific name	|
1374	|	Planococcus kocurii	|		|	scientific name	|
1375	|	Aerococcus	|		|	scientific name	|
1376	|	Aerococcus urinae	|		|	scientific name	|
1377	|	Aerococcus viridans	|		|	scientific name	|
1378	|	Gemella	|		|	scientific name	|
1379	|	Gemella haemolysans	|		|	scientific name	|
1380	|	Atopobium	|		|	scientific name	|
1381	|	Atopobium minutum	|		|	scientific name	|
1382	|	Atopobium parvulum	|		|	scientific name	|
1383	|	Atopobium rimae	|		|	scientific name	|
1385	|	Bacillales	|		|	scientific name	|
1386	|	Bacillus	|	Bacillus <bacterium>	|	scientific name	|
1388	|	Alicyclobacillus acidocaldarius subsp. acidocaldarius	|		|	scientific name	|
1390	|	Bacillus amyloliquefaciens	|		|	scientific name	|
1391	|	Aneurinibacillus aneurinilyticus	|		|	scientific name	|
1392	|	Bacillus anthracis	|		|	scientific name	|
1393	|	Brevibacillus brevis	|		|	scientific name	|
1394	|	Bacillus caldolyticus	|		|	scientific name	|
1395	|	Bacillus caldotenax	|		|	scientific name	|
1396	|	Bacillus cereus	|		|	scientific name	|
1397	|	Bacillus circulans	|		|	scientific name	|
1398	|	Bacillus coagulans	|		|	scientific name	|
1399	|	Bacillus firmus	|		|	scientific name	|
1400	|	Bacillus intermedius	|		|	scientific name	|
1401	|	Paenibacillus lautus	|		|	scientific name	|
1402	|	Bacillus licheniformis	|		|	scientific name	|
1404	|	Bacillus megaterium	|		|	scientific name	|
1405	|	Bacillus mycoides	|		|	scientific name	|
1406	|	Paenibacillus polymyxa	|		|	scientific name	|
1407	|	Bacillus psychrosaccharolyticus	|		|	scientific name	|
1408	|	Bacillus pumilus	|		|	scientific name	|
1409	|	Bacillus sp.	|		|	scientific name	|
1410	|	Bacillus sp. 1011	|		|	scientific name	|
1411	|	Bacillus akibai	|		|	scientific name	|
1412	|	Bacillus sp. 38-2	|		|	scientific name	|
1413	|	Bacillus cellulosilyticus	|		|	scientific name	|
1415	|	Bacillus sp. KSM-635	|		|	scientific name	|
1416	|	Bacillus sp. 707	|		|	scientific name	|
1417	|	Bacillus sp. B1018	|		|	scientific name	|
1418	|	Bacillus mannanilyticus	|		|	scientific name	|
1419	|	Bacillus sp. NS-129	|		|	scientific name	|
1420	|	Bacillus sp. RC607	|		|	scientific name	|
1421	|	Lysinibacillus sphaericus	|		|	scientific name	|
1422	|	Geobacillus stearothermophilus	|		|	scientific name	|
1423	|	Bacillus subtilis	|		|	scientific name	|
1425	|	Bacillus thermoamyloliquefaciens	|		|	scientific name	|
1426	|	Geobacillus thermoglucosidasius	|		|	scientific name	|
1427	|	Bacillus thermoproteolyticus	|		|	scientific name	|
1428	|	Bacillus thuringiensis	|		|	scientific name	|
1430	|	Bacillus thuringiensis serovar israelensis	|		|	scientific name	|
1432	|	Bacillus thuringiensis serovar thuringiensis	|		|	scientific name	|
1433	|	Bacillus thuringiensis serovar aizawai	|		|	scientific name	|
1434	|	Bacillus thuringiensis serovar berliner	|		|	scientific name	|
1435	|	Bacillus thuringiensis serovar san diego	|		|	scientific name	|
1436	|	Bacillus thuringiensis serovar entomocidus	|		|	scientific name	|
1440	|	Bacillus thuringiensis serovar alesti	|		|	scientific name	|
1441	|	Bacillus thuringiensis serovar morrisoni	|		|	scientific name	|
1442	|	Bacillus thuringiensis serovar tolworthi	|		|	scientific name	|
1444	|	Bacillus thuringiensis serovar tenebrionis	|		|	scientific name	|
1445	|	Bacillus alcalophilus	|		|	scientific name	|
1447	|	Bacillus sp. Q	|		|	scientific name	|
1449	|	Amphibacillus xylanus	|		|	scientific name	|
1450	|	Alicyclobacillus acidoterrestris	|		|	scientific name	|
1451	|	Paenibacillus amylolyticus	|		|	scientific name	|
1452	|	Bacillus atrophaeus	|		|	scientific name	|
1454	|	Bacillus azotoformans	|		|	scientific name	|
1455	|	Bacillus badius	|		|	scientific name	|
1456	|	Bacillus benzoevorans	|		|	scientific name	|
1457	|	Alicyclobacillus cycloheptanicus	|		|	scientific name	|
1458	|	Bacillus fastidiosus	|		|	scientific name	|
1459	|	Sporosarcina globispora	|		|	scientific name	|
1461	|	Bacillus insolitus	|		|	scientific name	|
1462	|	Geobacillus kaustophilus	|		|	scientific name	|
1464	|	Paenibacillus larvae	|		|	scientific name	|
1465	|	Brevibacillus laterosporus	|		|	scientific name	|
1467	|	Bacillus lentus	|		|	scientific name	|
1468	|	Paenibacillus macquariensis subsp. macquariensis	|		|	scientific name	|
1471	|	Bacillus methanolicus	|		|	scientific name	|
1472	|	Paenibacillus pabuli	|		|	scientific name	|
1473	|	Virgibacillus pantothenticus	|		|	scientific name	|
1474	|	Sporosarcina pasteurii	|		|	scientific name	|
1476	|	Sporosarcina psychrophila	|		|	scientific name	|
1477	|	Paenibacillus larvae subsp. pulvifaciens	|		|	scientific name	|
1478	|	Bacillus simplex	|		|	scientific name	|
1479	|	Bacillus smithii	|		|	scientific name	|
1481	|	Bacillus ohbensis	|		|	scientific name	|
1482	|	Virgibacillus halodenitrificans	|		|	scientific name	|
1483	|	Bacillus subtilis subsp. amylosacchariticus	|		|	scientific name	|
1484	|	Bacillus schlegelii	|		|	scientific name	|
1485	|	Clostridium	|		|	scientific name	|
1487	|	Butyribacterium methylotrophicum	|		|	scientific name	|
1488	|	Clostridium acetobutylicum	|		|	scientific name	|
1490	|	[Clostridium] bifermentans	|		|	scientific name	|
1491	|	Clostridium botulinum	|		|	scientific name	|
1492	|	Clostridium butyricum	|		|	scientific name	|
1493	|	Clostridium cellulovorans	|		|	scientific name	|
1494	|	Clostridium cochlearium	|		|	scientific name	|
1495	|	Clostridium cylindrosporum	|		|	scientific name	|
1496	|	[Clostridium] difficile	|		|	scientific name	|
1497	|	Clostridium formicaceticum	|		|	scientific name	|
1498	|	Clostridium histolyticum	|		|	scientific name	|
1499	|	Clostridium josui	|		|	scientific name	|
1501	|	Clostridium pasteurianum	|		|	scientific name	|
1502	|	Clostridium perfringens	|		|	scientific name	|
1503	|	Clostridium purinilyticum	|		|	scientific name	|
1504	|	Clostridium septicum	|		|	scientific name	|
1505	|	[Clostridium] sordellii	|		|	scientific name	|
1506	|	Clostridium sp.	|		|	scientific name	|
1507	|	Clostridium sp. ATCC 29733	|		|	scientific name	|
1508	|	Clostridium sp. F1	|		|	scientific name	|
1509	|	Clostridium sporogenes	|		|	scientific name	|
1510	|	Clostridium stercorarium	|		|	scientific name	|
1511	|	[Clostridium] sticklandii	|		|	scientific name	|
1512	|	Clostridium symbiosum	|		|	scientific name	|
1513	|	Clostridium tetani	|		|	scientific name	|
1515	|	Clostridium thermocellum	|		|	scientific name	|
1516	|	Thermoanaerobacter thermohydrosulfuricus	|		|	scientific name	|
1517	|	Thermoanaerobacterium thermosaccharolyticum	|		|	scientific name	|
1519	|	Clostridium tyrobutyricum	|		|	scientific name	|
1520	|	Clostridium beijerinckii	|		|	scientific name	|
1521	|	Clostridium cellulolyticum	|		|	scientific name	|
1522	|	Clostridium innocuum	|		|	scientific name	|
1523	|	Clostridium longisporum	|		|	scientific name	|
1524	|	Clostridium piliforme	|		|	scientific name	|
1525	|	Moorella thermoacetica	|		|	scientific name	|
1526	|	Clostridium aminophilum	|		|	scientific name	|
1527	|	Clostridium aminovalericum	|		|	scientific name	|
1528	|	Eubacterium barkeri	|		|	scientific name	|
1529	|	Clostridium cadaveris	|		|	scientific name	|
1530	|	Clostridium carnis	|		|	scientific name	|
1531	|	Clostridium clostridioforme	|		|	scientific name	|
1532	|	Blautia coccoides	|		|	scientific name	|
1533	|	Clostridium fallax	|		|	scientific name	|
1534	|	Clostridium kluyveri	|		|	scientific name	|
1535	|	Clostridium leptum	|		|	scientific name	|
1536	|	Clostridium limosum	|		|	scientific name	|
1537	|	[Clostridium] lituseburense	|		|	scientific name	|
1538	|	Clostridium ljungdahlii	|		|	scientific name	|
1539	|	Clostridium malenominatum	|		|	scientific name	|
1540	|	[Clostridium] mangenotii	|		|	scientific name	|
1541	|	Clostridium mayombei	|		|	scientific name	|
1542	|	Clostridium novyi	|		|	scientific name	|
1543	|	Clostridium oceanicum	|		|	scientific name	|
1544	|	Clostridium oroticum	|		|	scientific name	|
1547	|	Clostridium ramosum	|		|	scientific name	|
1548	|	Clostridium scatologenes	|		|	scientific name	|
1549	|	Clostridium sporosphaeroides	|		|	scientific name	|
1550	|	Clostridium subterminale	|		|	scientific name	|
1551	|	Clostridium aurantibutyricum	|		|	scientific name	|
1552	|	Clostridium estertheticum subsp. estertheticum	|		|	scientific name	|
1553	|	Clostridium tetanomorphum	|		|	scientific name	|
1556	|	Clostridium acidurici	|		|	scientific name	|
1557	|	[Clostridium] litorale	|		|	scientific name	|
1559	|	Clostridium tertium	|		|	scientific name	|
1560	|	Moorella thermoautotrophica	|		|	scientific name	|
1561	|	Clostridium baratii	|		|	scientific name	|
1562	|	Desulfotomaculum	|		|	scientific name	|
1563	|	Desulfosporosinus orientis	|		|	scientific name	|
1564	|	Desulfotomaculum ruminis	|		|	scientific name	|
1565	|	Desulfotomaculum nigrificans	|		|	scientific name	|
1566	|	Desulfotomaculum australicum	|		|	scientific name	|
1567	|	Quinella	|		|	scientific name	|
1568	|	Quinella ovalis	|		|	scientific name	|
1569	|	Sporosarcina	|		|	scientific name	|
1570	|	Halobacillus halophilus	|		|	scientific name	|
1571	|	Sporosarcina ureae	|		|	scientific name	|
1573	|	Clavibacter	|		|	scientific name	|
1575	|	Leifsonia xyli	|		|	scientific name	|
1578	|	Lactobacillus	|		|	scientific name	|
1579	|	Lactobacillus acidophilus	|		|	scientific name	|
1580	|	Lactobacillus brevis	|		|	scientific name	|
1581	|	Lactobacillus buchneri	|		|	scientific name	|
1582	|	Lactobacillus casei	|		|	scientific name	|
1583	|	Weissella confusa	|		|	scientific name	|
1584	|	Lactobacillus delbrueckii	|		|	scientific name	|
1585	|	Lactobacillus delbrueckii subsp. bulgaricus	|		|	scientific name	|
1587	|	Lactobacillus helveticus	|		|	scientific name	|
1588	|	Lactobacillus hilgardii	|		|	scientific name	|
1589	|	Lactobacillus pentosus	|		|	scientific name	|
1590	|	Lactobacillus plantarum	|		|	scientific name	|
1591	|	Lactobacillus sp.	|		|	scientific name	|
1593	|	Lactobacillus sp. 30A	|		|	scientific name	|
1596	|	Lactobacillus gasseri	|		|	scientific name	|
1597	|	Lactobacillus paracasei	|		|	scientific name	|
1598	|	Lactobacillus reuteri	|		|	scientific name	|
1599	|	Lactobacillus sakei	|		|	scientific name	|
1600	|	Lactobacillus acetotolerans	|		|	scientific name	|
1601	|	Lactobacillus agilis	|		|	scientific name	|
1602	|	Lactobacillus alimentarius	|		|	scientific name	|
1603	|	Lactobacillus amylophilus	|		|	scientific name	|
1604	|	Lactobacillus amylovorus	|		|	scientific name	|
1605	|	Lactobacillus animalis	|		|	scientific name	|
1606	|	Lactobacillus aviarius	|		|	scientific name	|
1607	|	Lactobacillus bifermentans	|		|	scientific name	|
1610	|	Lactobacillus coryniformis	|		|	scientific name	|
1612	|	Lactobacillus farciminis	|		|	scientific name	|
1613	|	Lactobacillus fermentum	|		|	scientific name	|
1614	|	Lactobacillus fructivorans	|		|	scientific name	|
1615	|	Weissella halotolerans	|		|	scientific name	|
1616	|	Weissella kandleri	|		|	scientific name	|
1618	|	Lactobacillus mali	|		|	scientific name	|
1620	|	Weissella minor	|		|	scientific name	|
1622	|	Lactobacillus murinus	|		|	scientific name	|
1623	|	Lactobacillus ruminis	|		|	scientific name	|
1624	|	Lactobacillus salivarius	|		|	scientific name	|
1625	|	Lactobacillus sanfranciscensis	|		|	scientific name	|
1626	|	Lactobacillus sharpeae	|		|	scientific name	|
1627	|	Lactobacillus thermophilus	|		|	scientific name	|
1628	|	Lactobacillus vermiforme	|		|	scientific name	|
1629	|	Weissella viridescens	|		|	scientific name	|
1630	|	Lactobacillus vitulinus	|		|	scientific name	|
1631	|	Fructobacillus fructosus	|		|	scientific name	|
1632	|	Lactobacillus oris	|		|	scientific name	|
1633	|	Lactobacillus vaginalis	|		|	scientific name	|
1634	|	Lactobacillus sakei L45	|		|	scientific name	|
1637	|	Listeria	|		|	scientific name	|
1638	|	Listeria ivanovii	|		|	scientific name	|
1639	|	Listeria monocytogenes	|		|	scientific name	|
1640	|	Listeria seeligeri	|		|	scientific name	|
1641	|	Listeria grayi	|		|	scientific name	|
1642	|	Listeria innocua	|		|	scientific name	|
1643	|	Listeria welshimeri	|		|	scientific name	|
1645	|	Renibacterium	|		|	scientific name	|
1646	|	Renibacterium salmoninarum	|		|	scientific name	|
1647	|	Erysipelothrix	|		|	scientific name	|
1648	|	Erysipelothrix rhusiopathiae	|		|	scientific name	|
1649	|	Kurthia	|		|	scientific name	|
1650	|	Kurthia zopfii	|		|	scientific name	|
1651	|	Alloiococcus	|		|	scientific name	|
1652	|	Alloiococcus otitis	|		|	scientific name	|
1653	|	Corynebacteriaceae	|		|	scientific name	|
1654	|	Actinomyces	|		|	scientific name	|
1655	|	Actinomyces naeslundii	|		|	scientific name	|
1656	|	Actinomyces viscosus	|		|	scientific name	|
1657	|	Actinobaculum suis	|		|	scientific name	|
1658	|	Actinomyces bovis	|		|	scientific name	|
1659	|	Actinomyces israelii	|		|	scientific name	|
1660	|	Actinomyces odontolyticus	|		|	scientific name	|
1661	|	Trueperella pyogenes	|		|	scientific name	|
1663	|	Arthrobacter	|		|	scientific name	|
1664	|	Arthrobacter glacialis	|		|	scientific name	|
1665	|	Arthrobacter globiformis	|		|	scientific name	|
1667	|	Arthrobacter sp.	|		|	scientific name	|
1669	|	Arthrobacter sp. NRRL B3728	|		|	scientific name	|
1670	|	Arthrobacter citreus	|		|	scientific name	|
1671	|	Arthrobacter oxydans	|		|	scientific name	|
1672	|	Arthrobacter ramosus	|		|	scientific name	|
1673	|	Arthrobacter viscosus	|		|	scientific name	|
1676	|	Arthrobacter polychromogenes	|		|	scientific name	|
1677	|	Arthrobacter pascens	|		|	scientific name	|
1678	|	Bifidobacterium	|		|	scientific name	|
1679	|	Bifidobacterium longum subsp. longum	|		|	scientific name	|
1680	|	Bifidobacterium adolescentis	|		|	scientific name	|
1681	|	Bifidobacterium bifidum	|		|	scientific name	|
1682	|	Bifidobacterium longum subsp. infantis	|		|	scientific name	|
1683	|	Bifidobacterium angulatum	|		|	scientific name	|
1684	|	Bifidobacterium asteroides	|		|	scientific name	|
1685	|	Bifidobacterium breve	|		|	scientific name	|
1686	|	Bifidobacterium catenulatum	|		|	scientific name	|
1687	|	Bifidobacterium coryneforme	|		|	scientific name	|
1688	|	Bifidobacterium cuniculi	|		|	scientific name	|
1689	|	Bifidobacterium dentium	|		|	scientific name	|
1690	|	Bifidobacterium pseudolongum subsp. globosum	|		|	scientific name	|
1691	|	Bifidobacterium indicum	|		|	scientific name	|
1692	|	Bifidobacterium magnum	|		|	scientific name	|
1693	|	Bifidobacterium minimum	|		|	scientific name	|
1694	|	Bifidobacterium pseudolongum	|		|	scientific name	|
1695	|	Bifidobacterium longum subsp. suis	|		|	scientific name	|
1696	|	Brevibacterium	|		|	scientific name	|
1697	|	Corynebacterium ammoniagenes	|		|	scientific name	|
1698	|	Brevibacterium epidermidis	|		|	scientific name	|
1701	|	Brevibacterium sp.	|		|	scientific name	|
1702	|	Brevibacterium sterolicum	|		|	scientific name	|
1703	|	Brevibacterium linens	|		|	scientific name	|
1704	|	Brevibacterium helvolum	|		|	scientific name	|
1705	|	Corynebacterium stationis	|		|	scientific name	|
1707	|	Cellulomonas	|		|	scientific name	|
1708	|	Cellulomonas fimi	|		|	scientific name	|
1709	|	Cellulomonas biazotea	|		|	scientific name	|
1710	|	Cellulosimicrobium cellulans	|		|	scientific name	|
1711	|	Cellulomonas flavigena	|		|	scientific name	|
1712	|	Cellulomonas gelida	|		|	scientific name	|
1713	|	Oerskovia turbata	|		|	scientific name	|
1714	|	Cellulomonas uda	|		|	scientific name	|
1716	|	Corynebacterium	|		|	scientific name	|
1717	|	Corynebacterium diphtheriae	|		|	scientific name	|
1718	|	Corynebacterium glutamicum	|		|	scientific name	|
1719	|	Corynebacterium pseudotuberculosis	|		|	scientific name	|
1720	|	Corynebacterium sp.	|		|	scientific name	|
1721	|	Corynebacterium callunae	|		|	scientific name	|
1722	|	Corynebacterium nephridii	|		|	scientific name	|
1724	|	Corynebacterium renale	|		|	scientific name	|
1725	|	Corynebacterium xerosis	|		|	scientific name	|
1727	|	Corynebacterium variabile	|		|	scientific name	|
1728	|	coryneform bacterium	|		|	scientific name	|
1730	|	Eubacterium	|		|	scientific name	|
1731	|	Eubacterium acidaminophilum	|		|	scientific name	|
1732	|	Eubacterium oxidoreducens	|		|	scientific name	|
1733	|	uncultured bacterium 'eubacterium sp.'	|		|	scientific name	|
1735	|	Eubacterium biforme	|		|	scientific name	|
1736	|	Eubacterium limosum	|		|	scientific name	|
1737	|	[Eubacterium] tenue	|		|	scientific name	|
1740	|	Thermodesulfobacterium	|		|	scientific name	|
1741	|	Thermodesulfobacterium commune	|		|	scientific name	|
1743	|	Propionibacterium	|		|	scientific name	|
1744	|	Propionibacterium freudenreichii	|		|	scientific name	|
1747	|	Propionibacterium acnes	|		|	scientific name	|
1748	|	Propionibacterium acidipropionici	|		|	scientific name	|
1749	|	Propionibacterium jensenii	|		|	scientific name	|
1750	|	Propionibacterium propionicum	|		|	scientific name	|
1751	|	Propionibacterium thoenii	|		|	scientific name	|
1752	|	Propionibacterium freudenreichii subsp. shermanii	|		|	scientific name	|
1753	|	Propioniferax innocua	|		|	scientific name	|
1754	|	Thermoanaerobacter	|		|	scientific name	|
1755	|	Thermoanaerobacter sp.	|		|	scientific name	|
1757	|	Thermoanaerobacter ethanolicus	|		|	scientific name	|
1760	|	Actinobacteria	|	Actinobacteria <class>	|	scientific name	|
1762	|	Mycobacteriaceae	|		|	scientific name	|
1763	|	Mycobacterium	|		|	scientific name	|
1764	|	Mycobacterium avium	|		|	scientific name	|
1765	|	Mycobacterium bovis	|		|	scientific name	|
1766	|	Mycobacterium fortuitum	|		|	scientific name	|
1767	|	Mycobacterium intracellulare	|		|	scientific name	|
1768	|	Mycobacterium kansasii	|		|	scientific name	|
1769	|	Mycobacterium leprae	|		|	scientific name	|
1770	|	Mycobacterium avium subsp. paratuberculosis	|		|	scientific name	|
1771	|	Mycobacterium phlei	|		|	scientific name	|
1772	|	Mycobacterium smegmatis	|		|	scientific name	|
1773	|	Mycobacterium tuberculosis	|		|	scientific name	|
1774	|	Mycobacterium chelonae	|		|	scientific name	|
1775	|	Mycobacterium cookii	|		|	scientific name	|
1776	|	Mycobacterium flavescens	|		|	scientific name	|
1777	|	Mycobacterium gastri	|		|	scientific name	|
1778	|	Mycobacterium gordonae	|		|	scientific name	|
1779	|	Mycobacterium komossense	|		|	scientific name	|
1780	|	Mycobacterium malmoense	|		|	scientific name	|
1781	|	Mycobacterium marinum	|		|	scientific name	|
1782	|	Mycobacterium nonchromogenicum	|		|	scientific name	|
1783	|	Mycobacterium scrofulaceum	|		|	scientific name	|
1784	|	Mycobacterium simiae	|		|	scientific name	|
1785	|	Mycobacterium sp.	|		|	scientific name	|
1786	|	Mycobacterium sphagni	|		|	scientific name	|
1787	|	Mycobacterium szulgai	|		|	scientific name	|
1788	|	Mycobacterium terrae	|		|	scientific name	|
1789	|	Mycobacterium xenopi	|		|	scientific name	|
1790	|	Mycobacterium asiaticum	|		|	scientific name	|
1791	|	Mycobacterium aurum	|		|	scientific name	|
1792	|	Mycobacterium chitae	|		|	scientific name	|
1793	|	Mycobacterium fallax	|		|	scientific name	|
1794	|	Mycobacterium gadium	|		|	scientific name	|
1795	|	Mycobacterium neoaurum	|		|	scientific name	|
1796	|	Mycobacterium senegalense	|		|	scientific name	|
1797	|	Mycobacterium thermoresistibile	|		|	scientific name	|
1798	|	Mycobacterium triviale	|		|	scientific name	|
1799	|	Mycobacterium aichiense	|		|	scientific name	|
1800	|	Mycobacterium chubuense	|		|	scientific name	|
1801	|	Mycobacterium diernhoferi	|		|	scientific name	|
1802	|	Mycobacterium farcinogenes	|		|	scientific name	|
1804	|	Mycobacterium gilvum	|		|	scientific name	|
1806	|	Mycobacterium microti	|		|	scientific name	|
1807	|	Mycobacterium obuense	|		|	scientific name	|
1809	|	Mycobacterium ulcerans	|		|	scientific name	|
1810	|	Mycobacterium vaccae	|		|	scientific name	|
1813	|	Amycolatopsis	|		|	scientific name	|
1814	|	Amycolatopsis methanolica	|		|	scientific name	|
1816	|	Amycolatopsis fastidiosa	|		|	scientific name	|
1817	|	Nocardia	|		|	scientific name	|
1818	|	Nocardia globerula	|		|	scientific name	|
1821	|	Nocardia sp.	|		|	scientific name	|
1822	|	Nocardia vaccinii	|		|	scientific name	|
1823	|	Nocardia otitidiscaviarum	|		|	scientific name	|
1824	|	Nocardia asteroides	|		|	scientific name	|
1827	|	Rhodococcus	|		|	scientific name	|
1828	|	Rhodococcus fascians	|		|	scientific name	|
1829	|	Rhodococcus rhodochrous	|		|	scientific name	|
1830	|	Rhodococcus ruber	|		|	scientific name	|
1831	|	Rhodococcus sp.	|		|	scientific name	|
1833	|	Rhodococcus erythropolis	|		|	scientific name	|
1835	|	Saccharopolyspora	|		|	scientific name	|
1836	|	Saccharopolyspora erythraea	|		|	scientific name	|
1837	|	Saccharopolyspora hirsuta	|		|	scientific name	|
1838	|	Saccharopolyspora hordei	|		|	scientific name	|
1839	|	Nocardioides	|		|	scientific name	|
1841	|	Nocardioides albus	|		|	scientific name	|
1843	|	Nocardioides jensenii	|		|	scientific name	|
1844	|	Nocardioides luteus	|		|	scientific name	|
1847	|	Pseudonocardia	|		|	scientific name	|
1848	|	Pseudonocardia thermophila	|		|	scientific name	|
1849	|	Actinopolyspora	|		|	scientific name	|
1850	|	Actinopolyspora halophila	|		|	scientific name	|
1851	|	Saccharomonospora	|		|	scientific name	|
1852	|	Saccharomonospora viridis	|		|	scientific name	|
1854	|	Frankia	|		|	scientific name	|
1855	|	Frankia sp.	|		|	scientific name	|
1856	|	Frankia sp. CpI1	|		|	scientific name	|
1857	|	Frankia sp. FaC1	|		|	scientific name	|
1858	|	Frankia sp. ArI3	|		|	scientific name	|
1859	|	Frankia alni	|		|	scientific name	|
1860	|	Geodermatophilus	|		|	scientific name	|
1861	|	Geodermatophilus obscurus	|		|	scientific name	|
1862	|	Dermatophilus	|		|	scientific name	|
1863	|	Dermatophilus congolensis	|		|	scientific name	|
1865	|	Actinoplanes	|		|	scientific name	|
1866	|	Actinoplanes missouriensis	|		|	scientific name	|
1867	|	Actinoplanes teichomyceticus	|		|	scientific name	|
1868	|	Actinoplanes digitatis	|		|	scientific name	|
1869	|	Actinoplanes utahensis	|		|	scientific name	|
1871	|	Actinoplanes sp.	|		|	scientific name	|
1872	|	Actinoplanes sp. ATCC 31351	|		|	scientific name	|
1873	|	Micromonospora	|		|	scientific name	|
1874	|	Micromonospora chalcea	|		|	scientific name	|
1876	|	Micromonospora sp.	|		|	scientific name	|
1877	|	Micromonospora echinospora	|		|	scientific name	|
1878	|	Micromonospora rosea	|		|	scientific name	|
1879	|	Micromonospora zionensis	|		|	scientific name	|
1880	|	Micromonospora olivasterospora	|		|	scientific name	|
1881	|	Micromonospora viridifaciens	|		|	scientific name	|
1883	|	Streptomyces	|		|	scientific name	|
1884	|	Streptomyces acrimycini	|		|	scientific name	|
1885	|	Streptomyces actuosus	|		|	scientific name	|
1886	|	Streptomyces albidoflavus	|		|	scientific name	|
1887	|	Streptomyces albogriseolus	|		|	scientific name	|
1888	|	Streptomyces albus	|		|	scientific name	|
1889	|	Streptomyces ambofaciens	|		|	scientific name	|
1890	|	Streptomyces antibioticus	|		|	scientific name	|
1891	|	Streptomyces antifibrinolyticus	|		|	scientific name	|
1892	|	Streptomyces anulatus	|		|	scientific name	|
1893	|	Streptomyces atratus	|		|	scientific name	|
1894	|	Streptomyces aureofaciens	|		|	scientific name	|
1895	|	Streptomyces avidinii	|		|	scientific name	|
1896	|	Streptomyces bikiniensis	|		|	scientific name	|
1897	|	Streptomyces carzinostaticus	|		|	scientific name	|
1898	|	Streptomyces cacaoi	|		|	scientific name	|
1900	|	Streptomyces cinnamonensis	|		|	scientific name	|
1901	|	Streptomyces clavuligerus	|		|	scientific name	|
1902	|	Streptomyces coelicolor	|		|	scientific name	|
1903	|	Streptomyces corchorusii	|		|	scientific name	|
1904	|	Streptomyces cyaneus	|		|	scientific name	|
1905	|	Streptomyces exfoliatus	|		|	scientific name	|
1906	|	Streptomyces fradiae	|		|	scientific name	|
1907	|	Streptomyces glaucescens	|		|	scientific name	|
1908	|	Streptomyces globisporus	|		|	scientific name	|
1909	|	Streptomyces griseolus	|		|	scientific name	|
1910	|	Streptomyces griseosporeus	|		|	scientific name	|
1911	|	Streptomyces griseus	|		|	scientific name	|
1912	|	Streptomyces hygroscopicus	|		|	scientific name	|
1913	|	Amycolatopsis lactamdurans	|		|	scientific name	|
1914	|	Streptomyces lavendulae	|		|	scientific name	|
1915	|	Streptomyces lincolnensis	|		|	scientific name	|
1916	|	Streptomyces lividans	|		|	scientific name	|
1917	|	Streptomyces macromomyceticus	|		|	scientific name	|
1918	|	Streptomyces malayensis	|		|	scientific name	|
1919	|	Streptomyces microflavus	|		|	scientific name	|
1920	|	Streptomyces nigrescens	|		|	scientific name	|
1921	|	Streptomyces olivaceoviridis	|		|	scientific name	|
1922	|	Streptomyces plicatus	|		|	scientific name	|
1923	|	Streptomyces phaeochromogenes	|		|	scientific name	|
1924	|	Streptomyces purpurascens	|		|	scientific name	|
1925	|	Streptomyces ramocissimus	|		|	scientific name	|
1926	|	Streptomyces reticuli	|		|	scientific name	|
1927	|	Streptomyces rimosus	|		|	scientific name	|
1928	|	Streptomyces rochei	|		|	scientific name	|
1929	|	Streptomyces rubiginosus	|		|	scientific name	|
1930	|	Streptomyces scabiei	|		|	scientific name	|
1931	|	Streptomyces sp.	|		|	scientific name	|
1932	|	Streptomyces tendae	|		|	scientific name	|
1933	|	Streptoalloteichus tenebrarius	|		|	scientific name	|
1934	|	Streptomyces thermovulgaris	|		|	scientific name	|
1935	|	Streptomyces violaceoruber	|		|	scientific name	|
1936	|	Streptomyces violaceus	|		|	scientific name	|
1938	|	Streptomyces viridochromogenes	|		|	scientific name	|
1940	|	Streptomyces albireticuli	|		|	scientific name	|
1941	|	Streptomyces badius	|		|	scientific name	|
1942	|	Streptomyces goshikiensis	|		|	scientific name	|
1943	|	Streptomyces griseoruber	|		|	scientific name	|
1944	|	Streptomyces halstedii	|		|	scientific name	|
1945	|	Streptomyces jumonjinensis	|		|	scientific name	|
1946	|	Streptomyces kasugaensis	|		|	scientific name	|
1947	|	Streptomyces limosus	|		|	scientific name	|
1948	|	Streptomyces longisporus	|		|	scientific name	|
1949	|	Streptomyces mycarofaciens	|		|	scientific name	|
1950	|	Streptomyces peucetius	|		|	scientific name	|
1951	|	Streptomyces purpureus	|		|	scientific name	|
1952	|	Streptomyces thermoviolaceus	|		|	scientific name	|
1954	|	Streptomyces brasiliensis	|		|	scientific name	|
1955	|	Streptomyces cinereus	|		|	scientific name	|
1956	|	Streptomyces diastaticus	|		|	scientific name	|
1957	|	Streptomyces sclerotialus	|		|	scientific name	|
1958	|	Streptomyces sp. K15	|		|	scientific name	|
1960	|	Streptomyces vinaceus	|		|	scientific name	|
1961	|	Streptomyces virginiae	|		|	scientific name	|
1962	|	Streptomyces albus G	|		|	scientific name	|
1963	|	Streptomyces olivochromogenes	|		|	scientific name	|
1965	|	Streptomyces espinosus	|		|	scientific name	|
1967	|	Streptomyces kanamyceticus	|		|	scientific name	|
1968	|	Streptomyces cellulosae	|		|	scientific name	|
1969	|	Streptomyces chartreusis	|		|	scientific name	|
1970	|	Streptomyces morookaensis	|		|	scientific name	|
1971	|	Streptomyces noursei	|		|	scientific name	|
1972	|	Streptomyces roseiscleroticus	|		|	scientific name	|
1988	|	Actinomadura	|		|	scientific name	|
1989	|	Actinomadura sp.	|		|	scientific name	|
1990	|	Actinomadura atramentaria	|		|	scientific name	|
1991	|	Actinomadura cremea	|		|	scientific name	|
1992	|	Actinomadura echinospora	|		|	scientific name	|
1993	|	Actinomadura madurae	|		|	scientific name	|
1994	|	Actinomadura rugatobispora	|		|	scientific name	|
1995	|	Microtetraspora	|		|	scientific name	|
1996	|	Microtetraspora glauca	|		|	scientific name	|
1997	|	Microtetraspora fusca	|		|	scientific name	|
1998	|	Planomonospora	|		|	scientific name	|
1999	|	Planomonospora venezuelensis	|		|	scientific name	|
2000	|	Streptosporangium	|		|	scientific name	|
2001	|	Streptosporangium roseum	|		|	scientific name	|
2002	|	Streptosporangium amethystogenes	|		|	scientific name	|
2004	|	Streptosporangiaceae	|		|	scientific name	|
2005	|	Microbispora	|		|	scientific name	|
2006	|	Thermobispora bispora	|		|	scientific name	|
2012	|	Thermomonosporaceae	|		|	scientific name	|
2013	|	Nocardiopsis	|		|	scientific name	|
2014	|	Nocardiopsis dassonvillei	|		|	scientific name	|
2015	|	Nocardiopsis prasina	|		|	scientific name	|
2016	|	Streptoalloteichus	|		|	scientific name	|
2017	|	Streptoalloteichus hindustanus	|		|	scientific name	|
2019	|	Thermomonospora	|		|	scientific name	|
2020	|	Thermomonospora curvata	|		|	scientific name	|
2021	|	Thermobifida fusca	|		|	scientific name	|
2023	|	Thermoactinomyces	|		|	scientific name	|
2024	|	Thermoactinomyces intermedius	|		|	scientific name	|
2025	|	Thermoactinomyces sp.	|		|	scientific name	|
2026	|	Thermoactinomyces vulgaris	|		|	scientific name	|
2029	|	Kibdelosporangium	|		|	scientific name	|
2030	|	Kibdelosporangium aridum	|		|	scientific name	|
2033	|	Microbacterium testaceum	|		|	scientific name	|
2034	|	Curtobacterium	|		|	scientific name	|
2035	|	Curtobacterium flaccumfaciens	|		|	scientific name	|
2036	|	Curtobacterium citreum	|		|	scientific name	|
2037	|	Actinomycetales	|		|	scientific name	|
2038	|	Tropheryma	|		|	scientific name	|
2039	|	Tropheryma whipplei	|		|	scientific name	|
2040	|	Aeromicrobium	|		|	scientific name	|
2041	|	Aeromicrobium erythreum	|		|	scientific name	|
2044	|	Pimelobacter	|		|	scientific name	|
2045	|	Pimelobacter simplex	|		|	scientific name	|
2047	|	Rothia dentocariosa	|		|	scientific name	|
2049	|	Actinomycetaceae	|		|	scientific name	|
2050	|	Mobiluncus	|		|	scientific name	|
2051	|	Mobiluncus curtisii	|		|	scientific name	|
2052	|	Mobiluncus mulieris	|		|	scientific name	|
2053	|	Gordonia	|	Gordonia <actinomycete>	|	scientific name	|
2054	|	Gordonia bronchialis	|		|	scientific name	|
2055	|	Gordonia terrae	|		|	scientific name	|
2056	|	Sphaerobacter	|		|	scientific name	|
2057	|	Sphaerobacter thermophilus	|		|	scientific name	|
2060	|	Tsukamurella	|		|	scientific name	|
2061	|	Tsukamurella paurometabola	|		|	scientific name	|
2062	|	Streptomycetaceae	|		|	scientific name	|
2063	|	Kitasatospora	|		|	scientific name	|
2064	|	Kitasatospora griseola	|		|	scientific name	|
2065	|	Kitasatospora phosalacinea	|		|	scientific name	|
2066	|	Kitasatospora setae	|		|	scientific name	|
2069	|	Streptomyces sp. JCM 4673	|		|	scientific name	|
2070	|	Pseudonocardiaceae	|		|	scientific name	|
2071	|	Saccharothrix	|		|	scientific name	|
2072	|	Saccharothrix australiensis	|		|	scientific name	|
2074	|	Pseudonocardia autotrophica	|		|	scientific name	|
2075	|	Pseudonocardia nitrificans	|		|	scientific name	|
2077	|	Sporolactobacillus	|		|	scientific name	|
2078	|	Sporolactobacillus inulinus	|		|	scientific name	|
2080	|	Sporolactobacillus laevus	|		|	scientific name	|
2082	|	Syntrophomonas bryantii	|		|	scientific name	|
2085	|	Mycoplasmatales	|		|	scientific name	|
2086	|	Anaeroplasma	|		|	scientific name	|
2087	|	Anaeroplasma abactoclasticum	|		|	scientific name	|
2088	|	Anaeroplasma bactoclasticum	|		|	scientific name	|
2089	|	Anaeroplasma varium	|		|	scientific name	|
2092	|	Mycoplasmataceae	|		|	scientific name	|
2093	|	Mycoplasma	|		|	scientific name	|
2094	|	Mycoplasma arginini	|		|	scientific name	|
2095	|	Mycoplasma capricolum	|		|	scientific name	|
2096	|	Mycoplasma gallisepticum	|		|	scientific name	|
2097	|	Mycoplasma genitalium	|		|	scientific name	|
2098	|	Mycoplasma hominis	|		|	scientific name	|
2099	|	Mycoplasma hyopneumoniae	|		|	scientific name	|
2100	|	Mycoplasma hyorhinis	|		|	scientific name	|
2101	|	Mycoplasma incognitus	|		|	scientific name	|
2102	|	Mycoplasma mycoides	|		|	scientific name	|
2103	|	Mycoplasma mycoides subsp. mycoides	|		|	scientific name	|
2104	|	Mycoplasma pneumoniae	|		|	scientific name	|
2105	|	Mycoplasma leachii	|		|	scientific name	|
2106	|	Mycoplasma corogypsi	|		|	scientific name	|
2107	|	Mycoplasma pulmonis	|		|	scientific name	|
2108	|	Mycoplasma sp.	|		|	scientific name	|
2109	|	Mycoplasma synoviae	|		|	scientific name	|
2110	|	Mycoplasma agalactiae	|		|	scientific name	|
2111	|	Mycoplasma arthritidis	|		|	scientific name	|
2112	|	Mycoplasma bovigenitalium	|		|	scientific name	|
2113	|	Mycoplasma californicum	|		|	scientific name	|
2114	|	Entomoplasma ellychniae	|		|	scientific name	|
2115	|	Mycoplasma fermentans	|		|	scientific name	|
2116	|	Mycoplasma iowae	|		|	scientific name	|
2117	|	Mycoplasma lipophilum	|		|	scientific name	|
2118	|	Mycoplasma mobile	|		|	scientific name	|
2119	|	Mycoplasma muris	|		|	scientific name	|
2120	|	Mycoplasma neurolyticum	|		|	scientific name	|
2121	|	Mycoplasma orale	|		|	scientific name	|
2122	|	Mycoplasma pirum	|		|	scientific name	|
2123	|	Mycoplasma putrefaciens	|		|	scientific name	|
2124	|	Mycoplasma salivarium	|		|	scientific name	|
2125	|	Mycoplasma sualvi	|		|	scientific name	|
2127	|	Mycoplasma collis	|		|	scientific name	|
2128	|	Mycoplasma flocculare	|		|	scientific name	|
2129	|	Ureaplasma	|		|	scientific name	|
2130	|	Ureaplasma urealyticum	|		|	scientific name	|
2131	|	Spiroplasmataceae	|		|	scientific name	|
2132	|	Spiroplasma	|		|	scientific name	|
2133	|	Spiroplasma citri	|		|	scientific name	|
2134	|	Spiroplasma melliferum	|		|	scientific name	|
2135	|	Spiroplasma sp.	|		|	scientific name	|
2136	|	Spiroplasma monobiae	|		|	scientific name	|
2137	|	Spiroplasma apis	|		|	scientific name	|
2138	|	Spiroplasma poulsonii	|		|	scientific name	|
2139	|	Spiroplasma clarkii	|		|	scientific name	|
2141	|	Spiroplasma ixodetis	|		|	scientific name	|
2142	|	Spiroplasma diabroticae	|		|	scientific name	|
2143	|	Spiroplasma gladiatoris	|		|	scientific name	|
2144	|	Spiroplasma mirum	|		|	scientific name	|
2145	|	Spiroplasma taiwanense	|		|	scientific name	|
2146	|	Acholeplasmataceae	|		|	scientific name	|
2147	|	Acholeplasma	|		|	scientific name	|
2148	|	Acholeplasma laidlawii	|		|	scientific name	|
2149	|	Mesoplasma entomophilum	|		|	scientific name	|
2150	|	Acholeplasma modicum	|		|	scientific name	|
2151	|	Mesoplasma florum	|		|	scientific name	|
2152	|	Asteroleplasma	|		|	scientific name	|
2153	|	Asteroleplasma anaerobium	|		|	scientific name	|
2155	|	Phytoplasma sp.	|		|	scientific name	|
2157	|	Archaea	|		|	scientific name	|
2158	|	Methanobacteriales	|		|	scientific name	|
2159	|	Methanobacteriaceae	|		|	scientific name	|
2160	|	Methanobacterium	|		|	scientific name	|
2161	|	Methanobacterium bryantii	|		|	scientific name	|
2162	|	Methanobacterium formicicum	|		|	scientific name	|
2163	|	Methanobacterium ivanovii	|		|	scientific name	|
2164	|	Methanobacterium sp.	|		|	scientific name	|
2171	|	Methanobacterium palustre	|		|	scientific name	|
2172	|	Methanobrevibacter	|		|	scientific name	|
2173	|	Methanobrevibacter smithii	|		|	scientific name	|
2174	|	Metopus palaeformis endosymbiont	|		|	scientific name	|
2175	|	Methanohalophilus	|		|	scientific name	|
2176	|	Methanohalophilus mahii	|		|	scientific name	|
2177	|	Methanohalophilus halophilus	|		|	scientific name	|
2178	|	Methanothermaceae	|		|	scientific name	|
2179	|	Methanothermus	|		|	scientific name	|
2180	|	Methanothermus fervidus	|		|	scientific name	|
2181	|	Methanothermus sociabilis	|		|	scientific name	|
2182	|	Methanococcales	|		|	scientific name	|
2183	|	Methanococcaceae	|		|	scientific name	|
2184	|	Methanococcus	|		|	scientific name	|
2186	|	Methanothermococcus thermolithotrophicus	|		|	scientific name	|
2187	|	Methanococcus vannielii	|		|	scientific name	|
2188	|	Methanococcus voltae	|		|	scientific name	|
2189	|	Methanotorris igneus	|		|	scientific name	|
2190	|	Methanocaldococcus jannaschii	|		|	scientific name	|
2191	|	Methanomicrobiales	|		|	scientific name	|
2192	|	Methanocorpusculum	|		|	scientific name	|
2193	|	Methanocorpusculum parvum	|		|	scientific name	|
2194	|	Methanomicrobiaceae	|		|	scientific name	|
2195	|	Methanogenium	|		|	scientific name	|
2197	|	Methanogenium cariaci	|		|	scientific name	|
2198	|	Methanoculleus marisnigri	|		|	scientific name	|
2199	|	Methanogenium organophilum	|		|	scientific name	|
2200	|	Methanoculleus thermophilus	|		|	scientific name	|
2201	|	Methanofollis liminatans	|		|	scientific name	|
2202	|	Methanospirillum	|		|	scientific name	|
2203	|	Methanospirillum hungatei	|		|	scientific name	|
2204	|	Methanomicrobium	|		|	scientific name	|
2205	|	Methanomicrobium mobile	|		|	scientific name	|
2206	|	Methanosarcinaceae	|		|	scientific name	|
2207	|	Methanosarcina	|		|	scientific name	|
2208	|	Methanosarcina barkeri	|		|	scientific name	|
2209	|	Methanosarcina mazei	|		|	scientific name	|
2210	|	Methanosarcina thermophila	|		|	scientific name	|
2213	|	Methanosarcina sp.	|		|	scientific name	|
2214	|	Methanosarcina acetivorans	|		|	scientific name	|
2215	|	Methanosarcina vacuolata	|		|	scientific name	|
2220	|	Methanolobus	|		|	scientific name	|
2221	|	Methanolobus tindarius	|		|	scientific name	|
2222	|	Methanosaeta	|		|	scientific name	|
2223	|	Methanosaeta concilii	|		|	scientific name	|
2224	|	Methanosaeta thermophila	|		|	scientific name	|
2225	|	Methanococcoides	|		|	scientific name	|
2226	|	Methanococcoides methylutens	|		|	scientific name	|
2231	|	Archaeoglobales	|		|	scientific name	|
2232	|	Archaeoglobaceae	|		|	scientific name	|
2233	|	Archaeoglobus	|		|	scientific name	|
2234	|	Archaeoglobus fulgidus	|		|	scientific name	|
2235	|	Halobacteriales	|		|	scientific name	|
2236	|	Halobacteriaceae	|		|	scientific name	|
2237	|	Haloarcula	|		|	scientific name	|
2238	|	Haloarcula marismortui	|		|	scientific name	|
2239	|	Halobacterium	|		|	scientific name	|
2242	|	Halobacterium salinarum	|		|	scientific name	|
2243	|	Halobacterium sp.	|		|	scientific name	|
2246	|	Haloferax volcanii	|		|	scientific name	|
2247	|	Halorubrum lacusprofundi	|		|	scientific name	|
2248	|	Halorubrum saccharovorum	|		|	scientific name	|
2249	|	Halococcus	|		|	scientific name	|
2250	|	Halococcus morrhuae	|		|	scientific name	|
2251	|	Haloferax	|		|	scientific name	|
2252	|	Haloferax mediterranei	|		|	scientific name	|
2253	|	Haloferax sp.	|		|	scientific name	|
2254	|	Haloferax lucentense	|		|	scientific name	|
2256	|	Natronobacterium	|		|	scientific name	|
2257	|	Natronomonas pharaonis	|		|	scientific name	|
2258	|	Thermococcales	|		|	scientific name	|
2259	|	Thermococcaceae	|		|	scientific name	|
2260	|	Pyrococcus	|		|	scientific name	|
2261	|	Pyrococcus furiosus	|		|	scientific name	|
2262	|	Pyrococcus woesei	|		|	scientific name	|
2263	|	Thermococcus	|		|	scientific name	|
2264	|	Thermococcus celer	|		|	scientific name	|
2265	|	Thermococcus litoralis	|		|	scientific name	|
2266	|	Thermoproteales	|		|	scientific name	|
2267	|	Thermoproteaceae	|		|	scientific name	|
2268	|	Thermofilum	|		|	scientific name	|
2269	|	Thermofilum pendens	|		|	scientific name	|
2270	|	Thermoproteus	|		|	scientific name	|
2271	|	Thermoproteus tenax	|		|	scientific name	|
2272	|	Desulfurococcaceae	|		|	scientific name	|
2273	|	Desulfurococcus	|		|	scientific name	|
2274	|	Desulfurococcus mobilis	|		|	scientific name	|
2275	|	Desulfurococcus mucosus	|		|	scientific name	|
2276	|	Pyrobaculum	|		|	scientific name	|
2277	|	Pyrobaculum islandicum	|		|	scientific name	|
2278	|	Pyrobaculum organotrophum	|		|	scientific name	|
2279	|	Staphylothermus	|		|	scientific name	|
2280	|	Staphylothermus marinus	|		|	scientific name	|
2281	|	Sulfolobales	|		|	scientific name	|
2283	|	Acidianus ambivalens	|		|	scientific name	|
2284	|	Sulfolobus	|		|	scientific name	|
2285	|	Sulfolobus acidocaldarius	|		|	scientific name	|
2286	|	Sulfolobus shibatae	|		|	scientific name	|
2287	|	Sulfolobus solfataricus	|		|	scientific name	|
2288	|	Sulfolobus sp.	|		|	scientific name	|
2289	|	Desulfobacter	|		|	scientific name	|
2290	|	Desulfobacter curvatus	|		|	scientific name	|
2291	|	Desulfobacter hydrogenophilus	|		|	scientific name	|
2292	|	Desulfobacter latus	|		|	scientific name	|
2293	|	Desulfobacter postgatei	|		|	scientific name	|
2294	|	Desulfobacter sp.	|		|	scientific name	|
2295	|	Desulfobacterium	|		|	scientific name	|
2296	|	Desulfobacterium autotrophicum	|		|	scientific name	|
2297	|	Desulfococcus niacini	|		|	scientific name	|
2298	|	Desulfobacterium vacuolatum	|		|	scientific name	|
2299	|	Desulfosarcina	|		|	scientific name	|
2300	|	Desulfosarcina variabilis	|		|	scientific name	|
2301	|	Thermoplasmatales	|		|	scientific name	|
2302	|	Thermoplasma	|		|	scientific name	|
2303	|	Thermoplasma acidophilum	|		|	scientific name	|
2307	|	Pyrodictiaceae	|		|	scientific name	|
2308	|	Pyrodictium	|		|	scientific name	|
2309	|	Pyrodictium occultum	|		|	scientific name	|
2312	|	Trimyema sp. archaeal symbiont	|		|	scientific name	|
2314	|	Methanoplanus	|		|	scientific name	|
2315	|	Methanoplanus limicola	|		|	scientific name	|
2316	|	Methanosphaera	|		|	scientific name	|
2317	|	Methanosphaera stadtmanae	|		|	scientific name	|
2319	|	Methanopyrus	|		|	scientific name	|
2320	|	Methanopyrus kandleri	|		|	scientific name	|
2321	|	Methanohalobium	|		|	scientific name	|
2322	|	Methanohalobium evestigatum	|		|	scientific name	|
2323	|	unclassified Bacteria	|		|	scientific name	|
2325	|	Thermoanaerobacter kivui	|		|	scientific name	|
2326	|	Alvinoconcha hessleri symbiotic bacterium	|		|	scientific name	|
2327	|	Methylophilus methylotrophus W3A1	|		|	scientific name	|
2330	|	Halanaerobium	|		|	scientific name	|
2331	|	Halanaerobium praevalens	|		|	scientific name	|
2332	|	Propionigenium	|		|	scientific name	|
2333	|	Propionigenium modestum	|		|	scientific name	|
2334	|	Bacillus sp. PS3	|		|	scientific name	|
2335	|	Thermotoga	|		|	scientific name	|
2336	|	Thermotoga maritima	|		|	scientific name	|
2337	|	Thermotoga neapolitana	|		|	scientific name	|
2339	|	Thyasira flexuosa gill symbiont	|		|	scientific name	|
2340	|	Solemya velum gill symbiont	|		|	scientific name	|
2341	|	primary endosymbiont of Sitophilus zeamais	|		|	scientific name	|
2342	|	primary endosymbiont of Sitophilus oryzae	|		|	scientific name	|
2343	|	endosymbiont of Rhinocyllus conicus	|		|	scientific name	|
2344	|	Methylosporovibrio	|		|	scientific name	|
2345	|	Methylosporovibrio methanica	|		|	scientific name	|
2347	|	Iron sulfide-containing magnetotactic bacterium	|		|	scientific name	|
2349	|	Haliscomenobacter	|		|	scientific name	|
2350	|	Haliscomenobacter hydrossis	|		|	scientific name	|
2351	|	Flexistipes	|		|	scientific name	|
2352	|	Flexistipes sinusarabici	|		|	scientific name	|
2353	|	Flexispira	|		|	scientific name	|
2354	|	Flexispira rappini	|		|	scientific name	|
2355	|	unidentified bacterial endosymbiont	|		|	scientific name	|
2357	|	Desulfomonile	|		|	scientific name	|
2358	|	Desulfomonile tiedjei	|		|	scientific name	|
2360	|	Bathymodiolus thermophilus thioautotrophic gill symbiont	|		|	scientific name	|
2361	|	Calyptogena magnifica symbiont	|		|	scientific name	|
2362	|	Codakia orbicularis gill symbiont	|		|	scientific name	|
2363	|	Lucinoma aequizonata gill symbiont	|		|	scientific name	|
2364	|	Lucinoma annulata gill symbiont	|		|	scientific name	|
2365	|	Riftia pachyptila trophosome symbiont	|		|	scientific name	|
2366	|	endosymbiont of Bangasternus orientalis	|		|	scientific name	|
2368	|	Arhodomonas	|		|	scientific name	|
2369	|	Arhodomonas aquaeolei	|		|	scientific name	|
2370	|	Xylella	|		|	scientific name	|
2371	|	Xylella fastidiosa	|		|	scientific name	|
2373	|	Acetonema	|		|	scientific name	|
2374	|	Acetonema longum	|		|	scientific name	|
2375	|	Sporomusa	|		|	scientific name	|
2376	|	Sporomusa paucivorans	|		|	scientific name	|
2377	|	Sporomusa termitida	|		|	scientific name	|
2378	|	Sporomusa ovata	|		|	scientific name	|
2382	|	Acetitomaculum ruminis	|		|	scientific name	|
2383	|	Epulopiscium	|		|	scientific name	|
2384	|	Epulopiscium sp.	|		|	scientific name	|
2387	|	transposons	|		|	scientific name	|
2389	|	Transposon Tn10	|		|	scientific name	|
2391	|	Transposon Tn1525	|		|	scientific name	|
2394	|	Transposon Tn1721	|		|	scientific name	|
2395	|	Transposon Tn21	|		|	scientific name	|
2397	|	Transposon Tn2501	|		|	scientific name	|
2398	|	Transposon Tn2680	|		|	scientific name	|
2401	|	Transposon Tn3	|		|	scientific name	|
2405	|	Transposon Tn4551	|		|	scientific name	|
2407	|	Transposon Tn501	|		|	scientific name	|
2411	|	Transposon Tn5	|		|	scientific name	|
2413	|	Transposon Tn7	|		|	scientific name	|
2419	|	Thermotogales	|		|	scientific name	|
2420	|	Thermosipho	|		|	scientific name	|
2421	|	Thermosipho africanus	|		|	scientific name	|
2422	|	Fervidobacterium	|		|	scientific name	|
2423	|	Fervidobacterium islandicum	|		|	scientific name	|
2424	|	Fervidobacterium nodosum	|		|	scientific name	|
2425	|	Teredinibacter	|		|	scientific name	|
2426	|	Teredinibacter turnerae	|		|	scientific name	|
2428	|	TOL plasmid	|		|	scientific name	|
2429	|	Solemya reidi gill symbiont	|		|	scientific name	|
2433	|	Roseobacter	|		|	scientific name	|
2434	|	Roseobacter denitrificans	|		|	scientific name	|
2437	|	Plasmid ColA-CA31	|		|	scientific name	|
2438	|	Plasmid ColA	|		|	scientific name	|
2439	|	Plasmid ColB2	|		|	scientific name	|
2440	|	Plasmid ColB4	|		|	scientific name	|
2441	|	Plasmid ColBM-Cl139	|		|	scientific name	|
2442	|	Plasmid ColD	|		|	scientific name	|
2443	|	Plasmid ColE1	|		|	scientific name	|
2446	|	Plasmid ColE2	|		|	scientific name	|
2447	|	Plasmid ColE3-CA38	|		|	scientific name	|
2448	|	Plasmid ColE5-099	|		|	scientific name	|
2449	|	Plasmid ColE6-CT14	|		|	scientific name	|
2450	|	Plasmid ColE7	|		|	scientific name	|
2451	|	Plasmid ColE8	|		|	scientific name	|
2452	|	Plasmid ColE9	|		|	scientific name	|
2453	|	Plasmid ColIa	|		|	scientific name	|
2454	|	Plasmid ColIb-P9	|		|	scientific name	|
2455	|	Plasmid ColIb	|		|	scientific name	|
2456	|	Plasmid ColK	|		|	scientific name	|
2457	|	Plasmid ColV-K30	|		|	scientific name	|
2458	|	Plasmid ColV2-K94	|		|	scientific name	|
2459	|	Plasmid ColV3-K30	|		|	scientific name	|
2460	|	Plasmid ColVBtrp	|		|	scientific name	|
2461	|	Plasmid ColV	|		|	scientific name	|
2462	|	Plasmid ENTR	|		|	scientific name	|
2463	|	Plasmid ENT	|		|	scientific name	|
2464	|	Plasmid EWD 299	|		|	scientific name	|
2465	|	Plasmid F	|		|	scientific name	|
2466	|	Plasmid NAH7	|		|	scientific name	|
2467	|	Plasmid NR1	|		|	scientific name	|
2468	|	Plasmid NR79	|		|	scientific name	|
2469	|	Plasmid NTP16	|		|	scientific name	|
2470	|	Plasmid P15a	|		|	scientific name	|
2471	|	Plasmid P1	|		|	scientific name	|
2472	|	Plasmid P307	|		|	scientific name	|
2473	|	Plasmid P6	|		|	scientific name	|
2474	|	Plasmid PDS075	|		|	scientific name	|
2476	|	Plasmid R1-19	|		|	scientific name	|
2477	|	Plasmid R1033	|		|	scientific name	|
2478	|	Plasmid R1162	|		|	scientific name	|
2479	|	Plasmid R124	|		|	scientific name	|
2480	|	Plasmid R144	|		|	scientific name	|
2481	|	Plasmid R1767	|		|	scientific name	|
2482	|	Plasmid R1	|		|	scientific name	|
2483	|	Plasmid R26	|		|	scientific name	|
2484	|	Plasmid R27	|		|	scientific name	|
2485	|	Plasmid R386	|		|	scientific name	|
2486	|	Plasmid R387	|		|	scientific name	|
2487	|	Plasmid R401	|		|	scientific name	|
2488	|	Plasmid R46	|		|	scientific name	|
2489	|	Plasmid R483	|		|	scientific name	|
2490	|	Plasmid R485	|		|	scientific name	|
2491	|	Plasmid R538	|		|	scientific name	|
2492	|	Plasmid R64	|		|	scientific name	|
2493	|	Plasmid R65	|		|	scientific name	|
2494	|	Plasmid R67	|		|	scientific name	|
2495	|	Plasmid R6K	|		|	scientific name	|
2496	|	Plasmid R751	|		|	scientific name	|
2497	|	Plasmid R773	|		|	scientific name	|
2498	|	Plasmid R974	|		|	scientific name	|
2499	|	Plasmid RGN238	|		|	scientific name	|
2500	|	Plasmid RI13	|		|	scientific name	|
2501	|	Plasmid RK2Te-r	|		|	scientific name	|
2502	|	Plasmid RK2	|		|	scientific name	|
2503	|	Plasmid RP4	|		|	scientific name	|
2504	|	Plasmid RSF1010	|		|	scientific name	|
2505	|	Plasmid RSF1030	|		|	scientific name	|
2506	|	Plasmid Ri	|		|	scientific name	|
2507	|	Plasmid Rts1	|		|	scientific name	|
2508	|	Plasmid R	|		|	scientific name	|
2509	|	Plasmid SCP1	|		|	scientific name	|
2510	|	Plasmid SLP1	|		|	scientific name	|
2511	|	Plasmid SYM	|		|	scientific name	|
2512	|	Plasmid Ti	|		|	scientific name	|
2513	|	Plasmid incB	|		|	scientific name	|
2514	|	Plasmid incI-1	|		|	scientific name	|
2515	|	Plasmid incI-gamma	|		|	scientific name	|
2516	|	Plasmid p42d	|		|	scientific name	|
2517	|	Plasmid pAA3.7X	|		|	scientific name	|
2518	|	Plasmid pAC27	|		|	scientific name	|
2520	|	Plasmid pAD1	|		|	scientific name	|
2521	|	Plasmid pADB201	|		|	scientific name	|
2522	|	Plasmid pAL5000	|		|	scientific name	|
2523	|	Plasmid pAM-beta-1	|		|	scientific name	|
2524	|	Plasmid pAM77	|		|	scientific name	|
2525	|	Plasmid pAZ1	|		|	scientific name	|
2526	|	Plasmid pBAA1	|		|	scientific name	|
2527	|	Plasmid pBC16	|		|	scientific name	|
2528	|	Plasmid pBC1	|		|	scientific name	|
[truncated: 918,485 more rows]
