# Supplementary material for: A Toolkit for ARB to Integrate Custom Databases and Externally Built Phylogenies
Source: PLoS One. 2015 Jan 21;10(1):e0109277. doi: 10.1371/journal.pone.0109277 (PMC4301908; doi:10.1371/journal.pone.0109277)
Supplement: S1 Scripts — Toolkit code and supporting scripts for S1 Tutorial. (ZIP) [file pone.0109277.s002.zip › Scripts_S1/ListAccessions.txt]

00	1PW4|A
01	2GFP|A
02	2V8N|A
03	Q5SR56
04	P36021
05	P07661
06	P42237
07	P46907
08	P42670
09	P44629
10	P43562
11	P42417
12	Q0WVE9
13	Q0WWW9
14	Q0WQ63
15	P15365
16	Q9LTP6
17	Q8VZ80
18	P11551
19	Q9P3U6
20	Q1REX1
21	Q0TJF2
22	Q1LVS8
23	Q2XWK0
24	Q32LQ6
25	Q0VA82
26	Q9H3U5
27	P07921
28	P11545
29	P25346
30	P53985
31	P77726
32	P22152
33	P15729
34	P49374
35	P47186
36	P25297
37	Q10072
38	Q10084
39	Q10097
40	P23054
41	P76269
42	P09836
43	P05715
44	P25744
45	P25621
46	Q9UGQ3
47	A4QN56
48	Q8FBX9
49	Q8N434
50	Q8NBP5
51	O43934
52	Q8FCN5
53	A1ABA7
54	Q9U539
55	A1L1W9
56	A7ZZ23
57	P13090
58	P52067
59	P53389
60	P54723
61	P53241
62	P53322
63	P53943
64	P53918
65	P54487
66	P54559
67	Q9BYW1
68	P34272
69	Q1L8X9
70	Q66KG0
71	Q09752
72	O25797
73	O94528
74	P75810
75	P37594
76	P96710
77	Q8X625
78	Q8X4V6
79	Q51330
80	Q00357
81	Q9P6J9
82	Q8X4S4
83	Q9V7S5
84	P25351
85	Q8FDU9
86	Q9C0V8
87	O74901
88	P28246
89	O17444
90	P59845
91	Q16572
92	Q58713
93	Q58955
94	P30638
95	Q10917
96	Q9Y5Y0
97	O01735
98	O06473
99	Q9BYT1
100	Q9NRA2
101	P40760
102	Q95R48
103	Q921A2
104	Q870L3
105	Q8X1Z7
106	O74395
107	O94607
108	O30513
109	Q43975
110	P37597
111	Q93SM8
112	Q9YG70
113	P23586
114	1PV7|A
115	P11636
116	O43000
117	P21906
118	Q8FBV0
119	P0A0J8
120	Q93380
121	Q5SPF7
122	Q6DDL7
123	Q86WB7
124	Q9Y115
125	Q92253
126	Q08280
127	Q8PVU8
128	O28944
129	O29880
130	O30210
131	O30222
132	O30227
133	Q8TR38
134	Q8TZJ0
135	Q8U366
136	Q8U4E5
137	Q9HLN0
138	Q9HLR9
139	Q8ZVF8
140	O54630
141	O58825
142	Q96ZI2
143	Q978I2
144	Q97BG6
145	Q97C48
146	Q97CC5
147	Q97CG2
148	O43081
149	O59699
150	O74852
151	O74923
152	Q04602
153	Q07824
154	Q07904
155	Q08902
156	Q8WZT8
157	Q8X0G2
158	Q8X120
159	Q96TW9
160	Q9C1B3
161	Q9P397
162	Q9P3E8
163	Q9Y7D4
164	Q9Y7E0
165	Q08777
166	O94342
167	Q4WVT3
168	Q06451
169	Q12235
170	Q12407
171	Q7RTY0
172	Q7RTY1
173	Q8IY34
174	Q8NHS3
175	Q8TCC7
176	Q96NT5
177	Q9H2V7
178	Q14728
179	Q6UXD7
180	Q7RTX9
181	Q6NT16
182	Q86VW1
183	Q8IZD6
184	Q8N4V2
185	O15244
186	Q8TD20
187	Q94886
188	Q9VPD9
189	Q9VY22
190	Q961H2
191	Q9VG14
192	O16923
193	O45678
194	O62376
195	Q18251
196	Q19296
197	Q19845
198	Q8MPU6
199	Q9XV34
200	O22889
201	Q9M817
202	O82390
203	Q9FKV1
204	Q8VZR6
205	Q9RAD4
206	Q9S313
207	O06742
208	O30679
209	O31131
210	O32859
211	O66181
212	O69759
213	P72184
214	P72472
215	Q46984
216	Q8KR58
217	Q8RPH1
218	Q8RQC1
219	Q8VUK1
220	Q93LX8
221	Q9EW91
222	Q9KWU2
223	Q9L8Q4
224	Q9X4X9
225	Q9LAA0
226	Q8VJ95
227	Q5ZJU0
228	P0AA78
229	Q7ZWG6
230	Q6DCX5
231	P0C0L7
232	Q5HRH0
233	O87836
234	Q88ED9
235	Q8UEQ8
236	Q8XGP2
237	Q8XVV0
238	Q8Z4K9
239	Q97PK9
240	Q9PCL3
241	Q9RD97
242	Q9RSF5
243	Q9RTL7
244	O25793
245	O34597
246	O54179
247	O66589
248	Q8K8C8
249	Q8R8R3
250	Q8U998
251	Q8Y185
252	Q8Y3L9
253	Q8Y6H4
254	Q8Y7M4
255	Q97DX4
256	Q68WD6
257	Q97FI4
258	Q97IY3
259	Q97TH3
260	Q97TH7
261	Q9A7U2
262	Q9A856
263	Q9A961
264	Q9AA55
265	Q9ADP8
266	Q9CF47
267	Q9FCG1
268	Q9HTX1
269	Q9I0P8
270	Q9I1Q7
271	Q9I431
272	Q9I4J1
273	Q9I5C8
274	Q9KKX8
275	Q9KLN6
276	Q9KRL8
277	Q9KYE9
278	Q9KYI2
279	Q9PCQ0
280	Q9RSM6
281	Q9S243
282	Q9ZC50
283	O07569
284	Q92XG9
285	Q92Y26
286	O31561
287	P94577
288	Q667F2
289	O53183
290	Q55937
291	Q89HQ1
292	Q89X18
293	Q8K8F6
294	Q8NLD6
295	Q8NNT7
296	Q8NU65
297	Q8NUU1
298	Q8NUX5
299	Q8NW16
300	Q8NXC4
301	Q8X5A4
302	Q8X5A5
303	Q8YWH2
304	Q986D7
305	Q986E3
306	Q98B83
307	Q9K646
308	Q9K9F3
309	Q9KBG2
310	Q9KG22
311	Q9KG75
312	Q8KCE7
313	Q8KDQ3
314	Q8P881
315	Q8P8I8
316	Q8XEG8
317	Q92TU0
318	Q92V77
319	Q92WR7
320	Q8YC70
321	Q5F3N0
322	Q5XGK0
323	Q640L2
324	Q66J52
325	Q6GM59
326	Q6GPQ3
327	Q6INC8
328	Q6NYN7
329	Q6P3R2
330	Q6PB15
331	Q7SY29
332	Q7ZU13
333	Q503M4
334	Q503P5
335	Q68F72
336	Q7ZX53
337	Q6GN01
338	Q6NWF1
339	P0AE16
340	Q96BI1
341	P0AEJ0
342	P0AEP1
343	P0AGC0
344	P0AEX3
345	P0AGF4
346	Q9SYQ1
347	P0AA80
348	Q2YIJ8
349	P46030
350	P30605
351	P39932
352	P77031
353	P55647
354	Q11073
355	Q14916
356	P76350
357	Q12300
358	Q46909
359	Q04301
360	P31126
361	P17583
362	P36837
363	P31679
364	P36554
365	P43531
366	P32369
367	P94408
368	Q92341
369	P15686
370	P42112
371	P76242
372	P76417
373	P33532
374	P87110
375	O43826
376	P94488
377	P54585
378	P39352
379	P70786
380	O24723
381	P96792
382	P76197
383	P76198
384	P76230
385	O15374
386	O15403
387	Q90632
388	P77589
389	O51798
390	P94131
391	P71369
392	O34691
393	Q07609
394	O52718
395	O34456
396	O34864
397	O76082
398	P57057
399	Q9Z7N9
400	P26171
401	P28568
402	P11169
403	P30000
404	Q00538
405	P32482
406	P32135
407	P34711
408	Q04733
409	Q01440
410	P32901
411	P36172
412	P36035
413	P36032
414	P37948
415	P38125
416	P38142
417	P38124
418	P37643
419	P37662
420	P37482
421	P37489
422	P37498
423	P37514
424	P39843
425	P39924
426	P39886
427	Q07282
428	Q06222
429	P39709
430	Q08791
431	P38731
432	P38776
433	P39276
434	P39381
435	P39386
436	P34644
437	P39589
438	P39637
