# Supplementary material for: A Toolkit for ARB to Integrate Custom Databases and Externally Built Phylogenies
Source: PLoS One. 2015 Jan 21;10(1):e0109277. doi: 10.1371/journal.pone.0109277 (PMC4301908; doi:10.1371/journal.pone.0109277)
Supplement: S1 Scripts — Toolkit code and supporting scripts for S1 Tutorial. (ZIP) [file pone.0109277.s002.zip › Scripts_S1/MFS.tree]

(((((((((((((0_1PW4 A:313.921,179_585209:293.099) 471:163.466,(277_9979188:316.949,278_136770:312.071) 478:139.784) 525:41.722,259_3913718:494.913) 556:62.1168,71_81622939:572.893) 632:30.7918,(113_84029415:601.863,411_81759364:569.157) 635:29.2082) 671:38.8197,(((250_74960375:363.989,(256_82180880:92.9391,257_82125370:98.0809) 449:270.521) 496:51.1403,(361_9973270:176.741,362_82187714:173.279) 458:236.985) 510:103.447,431_81622496:507.625) 605:90.1706) 728:8.30386,206_75426912:649.039) 739:27.6931,198_81592491:634.012) 782:8.41362,(((((((147_586819:504.962,187_81810353:495.058) 588:27.4637,(159_85690756:269.914,178_1170132:258.106) 472:255.036) 622:16.8784,197_81622369:553.632) 644:27.7732,164_7674022:529.112) 679:7.69882,320_81761985:566.936) 685:21.66,403_74576148:601.1) 715:9.07708,(191_81621136:531.5,335_76363851:536.52) 621:82.8448) 730:38.6154) 802:6.09456,(((85_74638629:520.713,(86_1723769:461.605,87_1351714:447.415) 508:66.2966) 554:99.6175,(170_4033481:399.842,186_75428349:427.178) 518:148.258) 676:45.7563,(((91_59799780:396.574,246_140479:425.446) 485:213.995,(116_1723674:583.884,141_731298:573.136) 561:65.2549) 637:55.7972,((117_74626927:578.518,(353_118233:549.038,380_74627236:547.982) 564:33.9925) 599:20.1521,(375_31340493:422.433,379_74676557:416.587) 484:211.223) 626:65.2966) 706:18.7515) 740:38.1078) 814:6.26367,(((((((61_75262629:439.155,241_75220242:458.865) 535:53.8921,((79_29428061:441.284,(105_48428688:363.488,((106_82184762:92.9749,107_187663979:78.0451) 445:167.789,136_732229:276.721) 463:161.272) 501:46.6005) 520:35.763,94_74844451:496.497) 545:43.1704) 592:26.4911,104_2498056:562.91) 625:36.5178,102_74957183:582.914) 669:10.8088,111_187608848:604.053) 681:20.2246,(128_74959418:401.298,153_47605540:417.722) 509:190.301) 707:16.6744,103_74947906:636.292) 736:48.1247) 825:16.6038,((((36_731995:543.386,(48_2507268:492.443,101_2829802:480.577) 537:44.6237) 583:64.7251,(341_1172741:532.927,342_548630:539.093) 547:96.5249) 668:24.9552,(((39_82198807:328.56,45_74728281:337.46) 479:163.955,41_75097623:541.055) 543:55.5894,40_75186219:575.921) 603:74.3261) 702:62.1734,(55_82180285:157.658,(56_74733566:144.143,62_82188390:128.877) 452:17.8519) 455:524.749) 828:17.2069) 853:7.45926,(((((((((50_85687566:442.441,(65_1346710:369.865,274_27151730:367.155) 491:96.5691) 526:127.55,(252_131771:546.329,423_74654864:523.691) 593:48.6999) 655:60.104,(258_2507419:520.737,318_2500939:506.283) 587:113.396) 738:13.5765,((189_7388471:544.265,((366_44889001:273.969,(368_123898125:59.3272,369_74751007:58.6928) 444:208.541) 469:197.365,(367_152112307:311.324,373_123888643:309.696) 475:170.135) 539:110.37) 659:30.4395,((382_74762099:533.58,405_44889051:531.44) 572:28.2908,((((386_82209740:346.951,387_74750790:327.069) 482:164.204,((388_50401120:465.588,(390_74750474:296.827,399_190352210:281.193) 470:178.922) 530:33.6185,400_8928257:504.142) 549:13.9206) 567:12.0509,389_166215049:543.209) 578:13.7089,((397_82181332:279.925,398_82185960:271.095) 465:74.4316,401_74730587:354.078) 480:212.385) 591:7.43581) 596:77.0116) 694:38.2509) 760:7.32865,(275_586844:597.748,337_6176591:627.272) 714:33.2796) 774:12.1118,(((190_6686326:469.819,196_51704320:459.201) 577:38.2144,276_51704234:522.796) 619:69.2105,213_6093708:579.799) 705:51.2956) 793:11.5431,((53_549755:676.093,(((182_7387890:518.318,279_7388456:515.702) 604:52.1299,280_7387918:542.38) 664:21.4782,(417_31340236:452.794,439_3916012:463.226) 534:142.397) 693:35.8542) 756:16.5846,((((121_2500934:526.071,245_586685:496.949) 557:43.4088,(157_81174989:442.307,209_81171069:443.713) 517:97.5912) 606:24.332,155_84029499:579.678) 638:8.57724,425_116479:566.433) 651:88.095) 779:17.2989) 817:23.4334,(((63_730938:630.069,((((((((66_67477413:371.475,80_2500936:341.545) 487:93.3581,(345_729784:430.161,348_12230093:448.859) 503:32.6419) 516:38.0685,340_1346290:497.942) 538:12.4031,344_46397785:522.232) 546:22.9419,359_1711561:530.193) 568:37.9155,352_125935:577.532) 602:58.6961,343_1175946:628.814) 678:6.61918,(((((((76_59802538:367.459,77_84029535:355.561) 495:64.1401,223_1346137:424.87) 514:60.1356,244_20177811:469.124) 551:14.3422,237_1723612:492.293) 566:34.0309,((((214_82237277:333.85,215_74762615:322.17) 483:50.9523,217_82236455:363.558) 497:128.691,((((216_51316137:372.365,227_75331205:340.655) 490:68.7055,228_544446:417.804) 506:15.9302,(222_1708578:349.775,225_3219812:345.245) 489:85.9448) 515:70.3756,(226_118573108:501.624,(234_84028324:444.014,(346_21542458:314.997,347_2851499:328.023) 477:159.996) 531:38.1355) 558:5.49938) 565:11.0587) 576:10.8781,236_117940085:523.554) 580:14.9398) 595:16.7631,(233_117940084:532.363,(354_17366685:547.616,((355_121760:132.066,358_121759:119.954) 447:358.476,364_586368:467.034) 529:43.6438) 559:32.5219) 586:25.0372) 613:14.7691,(221_150421565:532.205,(349_117940178:440.657,350_118572293:442.363) 513:87.3054) 579:49.6007) 634:40.0344) 683:15.6285) 701:15.736,356_74676596:666.491) 734:47.6173,(138_1346493:732.378,330_1731015:696.642) 778:16.7888) 823:19.1141) 860:5.2229,((((((((31_2496826:484.586,((46_74738207:313.496,260_82186348:309.524) 468:32.6113,54_82192801:334.899) 476:138.174) 521:107.382,(303_46396053:332.631,304_46397085:317.389) 474:250.993) 631:108.782,180_74549723:664.978) 815:16.1588,((150_123898826:124.443,151_124015158:123.577) 448:553.439,402_81635585:661.571) 805:20.6146) 838:8.86923,(((154_81556288:541.908,156_1171655:538.112) 611:53.7269,392_1345823:623.783) 684:61.4236,433_75450214:706.836) 794:32.8827) 859:6.13419,((181_2506999:608.015,(184_3025140:470.628,415_586812:443.392) 523:158.495) 713:64.7652,(265_81551076:574.41,306_1706916:558.61) 662:100.485) 831:20.44) 867:3.52553,((((((34_74673620:511.875,436_74630590:543.145) 548:130.898,412_586703:618.612) 731:41.4173,((((95_549759:530.943,98_1730773:519.077) 540:118.295,120_74645014:609.215) 686:28.5474,((((((166_6226943:360.689,193_13432183:353.331) 481:163.258,(200_6225708:454.795,211_74723222:448.225) 519:44.2419) 552:27.4786,(167_82192787:162.661,169_82184001:166.359) 453:370.021) 582:25.8415,(185_74738645:511.883,(207_74723223:72.4435,208_75571293:79.5765) 443:437.127) 553:53.346) 614:3.7832,(168_114152841:254.776,177_166218983:272.244) 462:318.467) 618:14.6215,192_6225706:581.779) 639:64.0191) 732:30.6221,(((163_81513343:556.406,188_74549602:520.614) 627:48.2688,((210_74557992:406.295,332_140043:409.725) 500:139.654,328_21542167:580.356) 615:57.7312) 689:16.7499,363_81345609:660.01) 720:36.6269) 791:9.51872) 813:5.15519,((160_75473552:633.573,172_81813423:617.447) 757:26.421,162_74549737:676.089) 812:5.60165) 820:13.7929,((((149_732089:504.301,((195_81592397:431.495,204_81439775:454.525) 505:59.9133,199_81776801:473.097) 544:23.4593) 571:59.1267,194_81740282:557.758) 647:14.176,404_81735933:594.897) 660:47.8947,174_75426674:584.334) 733:59.5738) 841:10.754,(((92_418476:588.683,97_2495655:593.337) 612:109.681,243_74549728:658.829) 777:37.7732,(((146_81622307:677.715,183_75468940:669.305) 811:8.8432,(171_81786306:550.761,408_731351:564.259) 645:111.907) 829:11.2288,((165_81622538:533.409,316_81591159:565.611) 623:69.1998,(230_81776797:594.288,242_75528399:583.732) 680:28.8002) 721:65.6462) 842:5.97685) 858:3.6949) 865:4.95867) 872:4.44142,(((((((((1_2GFP A:677.051,(144_81610778:638.806,((158_416809:614.807,432_60390113:597.213) 709:21.6879,(314_81493813:583.856,407_33112633:577.164) 704:23.8121) 748:9.70356) 763:5.95943) 769:16.2322,((378_732094:627.955,409_54042325:604.065) 735:25.0701,437_81635441:679.44) 770:15.2366) 796:21.4436,((((((((73_20140450:397.705,75_586469:399.315) 493:100.267,130_1351702:488.243) 532:32.3711,(((127_74627235:368.8,129_74626738:378.22) 492:91.8617,135_74626725:475.148) 524:41.2264,133_731655:512.284) 555:5.53514) 563:29.8893,132_74676396:542.605) 594:26.193,134_74638634:553.973) 628:37.9648,137_3123184:627.045) 677:22.0752,235_1708281:674.302) 700:38.478,(240_586312:597.608,434_74639005:629.412) 724:26.6529) 767:36.9334) 833:15.3409,((8_81810994:694.944,((10_74627205:689.874,(44_135546:542.088,47_81786856:565.932) 674:67.1362) 780:15.402,(317_81620531:612.892,438_1730741:653.128) 762:28.473) 809:16.129) 835:12.4618,(((((((78_81812274:578.638,(145_75426101:550.389,(201_81764438:472.827,416_20178201:455.193) 541:90.6208) 653:17.8717) 672:16.7954,(((119_166200060:339.041,266_20139967:339.979) 486:215.754,(269_152032623:523.757,410_75427626:518.263) 601:39.496) 654:16.8398,391_81623703:581.295) 673:16.6733) 692:26.0854,302_81759567:618.94) 742:24.6961,305_732369:594.283) 783:14.7672,88_75488935:662.227) 810:19.2744,((262_20532302:559.793,322_81621373:554.227) 630:98.3636,(((309_586828:430.476,339_2507450:429.544) 527:107.689,310_81623108:542.821) 650:29.3124,315_81622011:609.698) 682:57.2614) 775:35.3047) 840:7.61851,(99_81624783:661.678,(406_75448655:592.34,414_81621228:602.68) 698:59.3317) 804:29.2082) 854:2.49778) 856:2.27034) 861:7.49519,((((((5_81625761:626.646,(((((((7_3915990:461.25,37_81595867:480.77) 570:20.3092,30_81620530:485.201) 589:40.9293,70_75427593:512.831) 648:22.5808,(13_81503329:543.31,14_84027815:531.71) 649:21.2317) 665:26.3933,74_81622471:604.273) 699:5.38036,(49_2507449:447.881,59_81793657:463.139) 550:125.588) 708:22.4434,(((((9_730908:472.48,(83_127209:385.896,84_266538:349.124) 502:127.03) 610:20.2727,82_81547418:496.987) 641:23.0021,(12_60392976:440.481,15_20141737:480.539) 581:66.0604) 663:25.8472,((33_1172762:493.594,(57_81556266:492.329,64_544045:521.691) 617:3.91578) 624:41.8054,357_75451279:563.705) 675:17.7387) 696:10.0585,(109_13634050:399.496,110_81499782:402.524) 512:180.898) 710:20.999) 750:21.9119) 784:12.8961,29_2828202:625.114) 806:5.92696,((((11_2501164:490.09,19_19862871:489.93) 585:17.9548,20_74630435:517.055) 609:70.6103,(((24_74639003:518.748,26_25091408:497.272) 574:68.0539,25_549651:542.456) 656:3.17693,27_1351690:544.083) 658:32.296) 695:41.2192,43_121727957:600.713) 764:29.6577) 824:9.67316,((28_75426150:595.149,81_81549874:613.871) 749:24.8207,((67_74627247:249.779,68_74630455:235.241) 464:205.769,69_1703757:444.241) 522:208.804) 792:21.8851) 832:6.47197,((58_81761826:626.606,394_81638737:654.414) 755:21.8646,96_81621607:662.145) 797:24.4232) 839:8.63972,((42_75419378:211.685,52_75421425:212.335) 457:427.196,72_114851:626.814) 711:74.5428) 855:7.97175) 869:0.52538,((6_74638377:683.305,(((((16_51316579:438.176,22_51316439:439.844) 507:48.9724,17_51316570:516.038) 536:31.697,18_731616:543.563) 575:42.0085,23_2842688:582.001) 620:15.9014,21_51316498:583.984) 646:109.455) 830:11.6809,((108_74938574:632.552,125_74871610:640.468) 697:39.2875,((122_81170641:206.723,123_81170644:204.297) 456:95.115,124_74732636:292.395) 467:372.337) 766:43.907) 848:13.641) 870:4.28769,(((((((2_2V8N A:9.96309,(3_2CFQ A:3.51,4_1PV7 A:3.51) 441:2.54691) 442:508.335,329_231914:527.175) 560:140.557,((51_3025166:576.776,140_81621120:566.244) 598:87.4693,176_732336:652.541) 726:19.8806) 761:20.5971,271_81669271:643.069) 800:18.3821,((323_81764437:644.628,325_74557998:637.392) 765:25.4676,351_83287766:709.542) 808:13.8367) 834:15.472,(((35_81590605:622.306,(38_6136458:537.68,89_3915516:567.34) 584:82.2036) 690:78.7691,292_74570331:665.991) 845:1.09192,(224_74551853:631.894,(291_74552171:445.155,393_41018424:451.865) 528:199.116) 788:29.4393) 846:11.0105) 864:5.56404,((((((32_108860776:490.792,60_74870233:490.228) 562:158.831,(((90_30923197:629.724,377_74551552:569.296) 712:18.7236,((118_730924:535.204,(272_81550827:504.716,360_81791364:500.304) 657:13.3064) 670:27.7138,(294_74963665:393.141,312_74735668:387.879) 499:208.286) 717:15.9014) 745:6.78209,(324_83288333:628.981,384_158706133:597.039) 722:18.0929) 754:23.2001) 790:12.8417,(126_74964126:556.327,(218_74730313:192.395,(219_82184467:182.637,220_123911988:179.383) 459:14.115) 461:333.183) 642:109.395) 821:22.5983,(((100_167008994:655.207,365_81778065:640.813) 771:20.9216,(((((114_1731082:516.154,301_81622900:532.866) 600:62.3643,267_2506670:599.646) 687:31.0022,(321_81626196:601.214,370_81592759:595.806) 718:12.1228) 737:10.0283,(((143_74576083:528.956,212_74575923:558.064) 633:56.6356,293_81762324:586.874) 716:8.19641,(268_81620035:548.227,295_81621957:542.793) 636:66.8036) 729:16.5185) 752:22.4594,(385_81623319:614.506,424_81623344:655.514) 758:15.1109) 787:9.48462) 807:19.9004,(131_32699889:713.813,(((152_74576176:509.497,311_13432278:513.523) 607:2.12209,231_81555849:504.888) 608:131.818,254_2851676:688.442) 822:11.9474) 837:3.7637) 844:7.21019) 852:4.95049,((((93_81850385:624.701,413_81772184:600.319) 719:27.4134,418_123148220:656.097) 773:16.6745,249_81762014:649.836) 803:31.7662,((((142_74563316:531.457,288_74552261:528.563) 640:92.5309,396_81788177:593.479) 785:20.5158,(((270_161784312:348.523,273_55977870:353.497) 488:290.79,(287_81592814:478.519,289_81637738:472.501) 597:117.46) 776:9.30189,331_81760282:645.583) 799:12.7342) 826:15.4464,((((229_75016840:448.769,232_74748975:461.251) 542:169.24,(247_74626917:610.199,((282_34924885:126.39,284_34924877:122.63) 451:123.027,(297_34924873:195.715,298_464998:197.305) 460:46.7232) 466:360.686) 744:26.6354) 786:17.6223,((283_41018444:565.384,308_74549286:578.636) 747:26.1461,371_728970:573.364) 789:16.6277) 827:9.02522,((300_74524321:561.63,374_75425935:551.39) 743:36.6714,333_47117359:613.339) 801:21.8107) 836:6.66687) 843:10.4955) 862:2.37458) 863:2.82002,(((((((203_81788139:580.166,338_81785407:565.854) 667:35.1903,255_74571197:637.32) 725:18.3849,(((239_81637513:567.311,376_81672474:602.709) 666:42.9903,334_75464358:624.52) 741:5.7059,(336_75426252:555.273,372_2496746:573.747) 661:55.5441) 746:3.80261) 751:2.36853,381_81793737:654.11) 753:16.8472,(286_74575184:625.454,296_81620157:609.566) 727:35.8403) 781:8.25306,205_122990856:655.257) 798:27.3278,((263_48429226:510.364,(264_140388:410.18,327_81590405:412.84) 533:75.1461) 616:99.4305,319_75449654:656.079) 768:43.1605) 847:12.7803) 866:5.10368) 871:3.69271) 874:3.25603,(((139_74573493:650.546,248_1175216:723.474) 795:28.5713,(173_81762648:654.214,((((419_82186846:112.625,420_158706134:122.395) 446:315.888,421_74962790:450.622) 498:107.978,422_75028551:535.032) 573:63.0155,((((426_67462027:169.339,429_67462040:158.681) 450:31.0076,427_67462066:194.002) 454:141.362,428_67462083:333.398) 473:80.3329,430_62511220:399.052) 494:196.344) 652:102.335) 819:20.5225) 851:13.8969,((253_81791005:670.99,435_1176990:703.03) 818:17.897,(285_81625135:593.362,299_75467969:584.658) 688:90.853) 850:11.3531) 873:4.12318) 876:2.46165,((((((112_73619629:553.305,326_74630410:517.715) 590:78.1367,161_152032616:623.373) 691:45.1757,(((202_120593:442.336,307_88911328:451.684) 511:174.276,395_81621189:574.734) 703:29.8859,313_28201907:661.374) 759:6.51183) 772:21.9549,(281_20140512:553.905,290_7404408:574.115) 643:104.201) 816:20.9614,(148_6136675:552.691,(261_81555990:488.904,383_6136674:505.116) 569:51.3192) 629:136.148) 857:7.81525,((115_75449620:588.341,175_81531714:623.679) 723:69.1203,(238_7674443:432.395,251_7673989:437.625) 504:275.63) 849:10.4933) 875:3.30809) 877:0.560933) 0:5.85127) 868:2.62973) New Root; 0 0 Algorithm-type ::= {
  scoring-Scheme aligned-score,
  clustering-Method neighbor-joining,
  score-Matrix blosum62,
  nTerminalExt 0,
  cTerminalExt 0,
  tree-scope allDescendants,
  coloring-scope allDescendants
}
