# Supplementary material for: A Toolkit for ARB to Integrate Custom Databases and Externally Built Phylogenies
Source: PLoS One. 2015 Jan 21;10(1):e0109277. doi: 10.1371/journal.pone.0109277 (PMC4301908; doi:10.1371/journal.pone.0109277)
Supplement: S1 Scripts — Toolkit code and supporting scripts for S1 Tutorial. (ZIP) [file pone.0109277.s002.zip › Scripts_S1/MFS_Field_labels.txt]

uniqueID
CDS_locus_tag
CDS_note
CDS_product
CDS_protein_id
CDS_transl_table
CDS_translation
Class
Organism
Source
accession
accession_region
authors
candidate
cds_instructions
cds_subfeature_instructions
comments
cultivar
date
definition
domain
exonInstructions
family
fileName
genus
gi
journal
kingdom
locus
mRNA_product
mRNA_transcript_id
order
phylum
pubmed
size
source_chromosome
source_mol_type
source_note
source_strain
source_variety
species
strain
strand
subclass
subfamily
subgenus
subkingdom
suborder
subphylum
subspecies
subtribe
superclass
superfamily
superkingdom
superphylum
taxonID
taxonomy
title
varietas
version
