# Supplementary material for: A Toolkit for ARB to Integrate Custom Databases and Externally Built Phylogenies
Source: PLoS One. 2015 Jan 21;10(1):e0109277. doi: 10.1371/journal.pone.0109277 (PMC4301908; doi:10.1371/journal.pone.0109277)
Supplement: S1 Scripts — Toolkit code and supporting scripts for S1 Tutorial. (ZIP) [file pone.0109277.s002.zip › Scripts_S1/MFS_import_filter.ift]

AUTODETECT      ">*"

#Global settings:
KEYWIDTH        1

BEGIN           ">??*"

MATCH		">*"
	    SRT "* *=*1:*\t*=*1"
	    WRITE "name"

MATCH		">*"
	    SRT "* *=*1:*\t*=*1"
	    WRITE "acc"

MATCH		">*"
		SRT "* *=*1:*\t*=*1"
		WRITE "uniqueID"

MATCH		">*"
		SRT "*\t*=*2:*\t*=*1"
		WRITE "CDS_locus_tag"

MATCH		">*"
		SRT "*\t*\t*=*3:*\t*=*1"
		WRITE "CDS_note"

MATCH		">*"
		SRT "*\t*\t*\t*=*4:*\t*=*1"
		WRITE "CDS_product"

MATCH		">*"
		SRT "*\t*\t*\t*\t*=*5:*\t*=*1"
		WRITE "CDS_protein_id"

MATCH		">*"
		SRT "*\t*\t*\t*\t*\t*=*6:*\t*=*1"
		WRITE "CDS_transl_table"

MATCH		">*"
		SRT "*\t*\t*\t*\t*\t*\t*=*7:*\t*=*1"
		WRITE "CDS_translation"

MATCH		">*"
		SRT "*\t*\t*\t*\t*\t*\t*\t*=*8:*\t*=*1"
		WRITE "Class"

MATCH		">*"
		SRT "*\t*\t*\t*\t*\t*\t*\t*\t*=*9:*\t*=*1"
		WRITE "Organism"

MATCH		">*"
		SRT "*\t*\t*\t*\t*\t*\t*\t*\t*=*9:*\t*=*2:*\t*=*1"
		WRITE "Source"

MATCH		">*"
		SRT "*\t*\t*\t*\t*\t*\t*\t*\t*=*9:*\t*\t*=*3:*\t*=*1"
		WRITE "accession"

MATCH		">*"
		SRT "*\t*\t*\t*\t*\t*\t*\t*\t*=*9:*\t*\t*\t*=*4:*\t*=*1"
		WRITE "accession_region"

MATCH		">*"
		SRT "*\t*\t*\t*\t*\t*\t*\t*\t*=*9:*\t*\t*\t*\t*=*5:*\t*=*1"
		WRITE "authors"

MATCH		">*"
		SRT "*\t*\t*\t*\t*\t*\t*\t*\t*=*9:*\t*\t*\t*\t*\t*=*6:*\t*=*1"
		WRITE "candidate"

MATCH		">*"
		SRT "*\t*\t*\t*\t*\t*\t*\t*\t*=*9:*\t*\t*\t*\t*\t*\t*=*7:*\t*=*1"
		WRITE "cds_instructions"

MATCH		">*"
		SRT "*\t*\t*\t*\t*\t*\t*\t*\t*=*9:*\t*\t*\t*\t*\t*\t*\t*=*8:*\t*=*1"
		WRITE "cds_subfeature_instructions"

MATCH		">*"
		SRT "*\t*\t*\t*\t*\t*\t*\t*\t*=*9:*\t*\t*\t*\t*\t*\t*\t*\t*=*9:*\t*=*1"
		WRITE "comments"

MATCH		">*"
		SRT "*\t*\t*\t*\t*\t*\t*\t*\t*=*9:*\t*\t*\t*\t*\t*\t*\t*\t*=*9:*\t*=*2:*\t*=*1"
		WRITE "cultivar"

MATCH		">*"
		SRT "*\t*\t*\t*\t*\t*\t*\t*\t*=*9:*\t*\t*\t*\t*\t*\t*\t*\t*=*9:*\t*\t*=*3:*\t*=*1"
		WRITE "date"

MATCH		">*"
		SRT "*\t*\t*\t*\t*\t*\t*\t*\t*=*9:*\t*\t*\t*\t*\t*\t*\t*\t*=*9:*\t*\t*\t*=*4:*\t*=*1"
		WRITE "definition"

MATCH		">*"
		SRT "*\t*\t*\t*\t*\t*\t*\t*\t*=*9:*\t*\t*\t*\t*\t*\t*\t*\t*=*9:*\t*\t*\t*\t*=*5:*\t*=*1"
		WRITE "domain"

MATCH		">*"
		SRT "*\t*\t*\t*\t*\t*\t*\t*\t*=*9:*\t*\t*\t*\t*\t*\t*\t*\t*=*9:*\t*\t*\t*\t*\t*=*6:*\t*=*1"
		WRITE "exonInstructions"

MATCH		">*"
		SRT "*\t*\t*\t*\t*\t*\t*\t*\t*=*9:*\t*\t*\t*\t*\t*\t*\t*\t*=*9:*\t*\t*\t*\t*\t*\t*=*7:*\t*=*1"
		WRITE "family"

MATCH		">*"
		SRT "*\t*\t*\t*\t*\t*\t*\t*\t*=*9:*\t*\t*\t*\t*\t*\t*\t*\t*=*9:*\t*\t*\t*\t*\t*\t*\t*=*8:*\t*=*1"
		WRITE "fileName"

MATCH		">*"
		SRT "*\t*\t*\t*\t*\t*\t*\t*\t*=*9:*\t*\t*\t*\t*\t*\t*\t*\t*=*9:*\t*\t*\t*\t*\t*\t*\t*\t*=*9:*\t*=*1"
		WRITE "genus"

MATCH		">*"
		SRT "*\t*\t*\t*\t*\t*\t*\t*\t*=*9:*\t*\t*\t*\t*\t*\t*\t*\t*=*9:*\t*\t*\t*\t*\t*\t*\t*\t*=*9:*\t*=*2:*\t*=*1"
		WRITE "gi"

MATCH		">*"
		SRT "*\t*\t*\t*\t*\t*\t*\t*\t*=*9:*\t*\t*\t*\t*\t*\t*\t*\t*=*9:*\t*\t*\t*\t*\t*\t*\t*\t*=*9:*\t*\t*=*3:*\t*=*1"
		WRITE "journal"

MATCH		">*"
		SRT "*\t*\t*\t*\t*\t*\t*\t*\t*=*9:*\t*\t*\t*\t*\t*\t*\t*\t*=*9:*\t*\t*\t*\t*\t*\t*\t*\t*=*9:*\t*\t*\t*=*4:*\t*=*1"
		WRITE "kingdom"

MATCH		">*"
		SRT "*\t*\t*\t*\t*\t*\t*\t*\t*=*9:*\t*\t*\t*\t*\t*\t*\t*\t*=*9:*\t*\t*\t*\t*\t*\t*\t*\t*=*9:*\t*\t*\t*\t*=*5:*\t*=*1"
		WRITE "locus"

MATCH		">*"
		SRT "*\t*\t*\t*\t*\t*\t*\t*\t*=*9:*\t*\t*\t*\t*\t*\t*\t*\t*=*9:*\t*\t*\t*\t*\t*\t*\t*\t*=*9:*\t*\t*\t*\t*\t*=*6:*\t*=*1"
		WRITE "mRNA_product"

MATCH		">*"
		SRT "*\t*\t*\t*\t*\t*\t*\t*\t*=*9:*\t*\t*\t*\t*\t*\t*\t*\t*=*9:*\t*\t*\t*\t*\t*\t*\t*\t*=*9:*\t*\t*\t*\t*\t*\t*=*7:*\t*=*1"
		WRITE "mRNA_transcript_id"

MATCH		">*"
		SRT "*\t*\t*\t*\t*\t*\t*\t*\t*=*9:*\t*\t*\t*\t*\t*\t*\t*\t*=*9:*\t*\t*\t*\t*\t*\t*\t*\t*=*9:*\t*\t*\t*\t*\t*\t*\t*=*8:*\t*=*1"
		WRITE "order"

MATCH		">*"
		SRT "*\t*\t*\t*\t*\t*\t*\t*\t*=*9:*\t*\t*\t*\t*\t*\t*\t*\t*=*9:*\t*\t*\t*\t*\t*\t*\t*\t*=*9:*\t*\t*\t*\t*\t*\t*\t*\t*=*9:*\t*=*1"
		WRITE "phylum"

MATCH		">*"
		SRT "*\t*\t*\t*\t*\t*\t*\t*\t*=*9:*\t*\t*\t*\t*\t*\t*\t*\t*=*9:*\t*\t*\t*\t*\t*\t*\t*\t*=*9:*\t*\t*\t*\t*\t*\t*\t*\t*=*9:*\t*=*2:*\t*=*1"
		WRITE "pubmed"

MATCH		">*"
		SRT "*\t*\t*\t*\t*\t*\t*\t*\t*=*9:*\t*\t*\t*\t*\t*\t*\t*\t*=*9:*\t*\t*\t*\t*\t*\t*\t*\t*=*9:*\t*\t*\t*\t*\t*\t*\t*\t*=*9:*\t*\t*=*3:*\t*=*1"
		WRITE "size"

MATCH		">*"
		SRT "*\t*\t*\t*\t*\t*\t*\t*\t*=*9:*\t*\t*\t*\t*\t*\t*\t*\t*=*9:*\t*\t*\t*\t*\t*\t*\t*\t*=*9:*\t*\t*\t*\t*\t*\t*\t*\t*=*9:*\t*\t*\t*=*4:*\t*=*1"
		WRITE "source_chromosome"

MATCH		">*"
		SRT "*\t*\t*\t*\t*\t*\t*\t*\t*=*9:*\t*\t*\t*\t*\t*\t*\t*\t*=*9:*\t*\t*\t*\t*\t*\t*\t*\t*=*9:*\t*\t*\t*\t*\t*\t*\t*\t*=*9:*\t*\t*\t*\t*=*5:*\t*=*1"
		WRITE "source_mol_type"

MATCH		">*"
		SRT "*\t*\t*\t*\t*\t*\t*\t*\t*=*9:*\t*\t*\t*\t*\t*\t*\t*\t*=*9:*\t*\t*\t*\t*\t*\t*\t*\t*=*9:*\t*\t*\t*\t*\t*\t*\t*\t*=*9:*\t*\t*\t*\t*\t*=*6:*\t*=*1"
		WRITE "source_note"

MATCH		">*"
		SRT "*\t*\t*\t*\t*\t*\t*\t*\t*=*9:*\t*\t*\t*\t*\t*\t*\t*\t*=*9:*\t*\t*\t*\t*\t*\t*\t*\t*=*9:*\t*\t*\t*\t*\t*\t*\t*\t*=*9:*\t*\t*\t*\t*\t*\t*=*7:*\t*=*1"
		WRITE "source_strain"

MATCH		">*"
		SRT "*\t*\t*\t*\t*\t*\t*\t*\t*=*9:*\t*\t*\t*\t*\t*\t*\t*\t*=*9:*\t*\t*\t*\t*\t*\t*\t*\t*=*9:*\t*\t*\t*\t*\t*\t*\t*\t*=*9:*\t*\t*\t*\t*\t*\t*\t*=*8:*\t*=*1"
		WRITE "source_variety"

MATCH		">*"
		SRT "*\t*\t*\t*\t*\t*\t*\t*\t*=*9:*\t*\t*\t*\t*\t*\t*\t*\t*=*9:*\t*\t*\t*\t*\t*\t*\t*\t*=*9:*\t*\t*\t*\t*\t*\t*\t*\t*=*9:*\t*\t*\t*\t*\t*\t*\t*\t*=*9:*\t*=*1"
		WRITE "species"

MATCH		">*"
		SRT "*\t*\t*\t*\t*\t*\t*\t*\t*=*9:*\t*\t*\t*\t*\t*\t*\t*\t*=*9:*\t*\t*\t*\t*\t*\t*\t*\t*=*9:*\t*\t*\t*\t*\t*\t*\t*\t*=*9:*\t*\t*\t*\t*\t*\t*\t*\t*=*9:*\t*=*2:*\t*=*1"
		WRITE "strain"

MATCH		">*"
		SRT "*\t*\t*\t*\t*\t*\t*\t*\t*=*9:*\t*\t*\t*\t*\t*\t*\t*\t*=*9:*\t*\t*\t*\t*\t*\t*\t*\t*=*9:*\t*\t*\t*\t*\t*\t*\t*\t*=*9:*\t*\t*\t*\t*\t*\t*\t*\t*=*9:*\t*\t*=*3:*\t*=*1"
		WRITE "strand"

MATCH		">*"
		SRT "*\t*\t*\t*\t*\t*\t*\t*\t*=*9:*\t*\t*\t*\t*\t*\t*\t*\t*=*9:*\t*\t*\t*\t*\t*\t*\t*\t*=*9:*\t*\t*\t*\t*\t*\t*\t*\t*=*9:*\t*\t*\t*\t*\t*\t*\t*\t*=*9:*\t*\t*\t*=*4:*\t*=*1"
		WRITE "subclass"

MATCH		">*"
		SRT "*\t*\t*\t*\t*\t*\t*\t*\t*=*9:*\t*\t*\t*\t*\t*\t*\t*\t*=*9:*\t*\t*\t*\t*\t*\t*\t*\t*=*9:*\t*\t*\t*\t*\t*\t*\t*\t*=*9:*\t*\t*\t*\t*\t*\t*\t*\t*=*9:*\t*\t*\t*\t*=*5:*\t*=*1"
		WRITE "subfamily"

MATCH		">*"
		SRT "*\t*\t*\t*\t*\t*\t*\t*\t*=*9:*\t*\t*\t*\t*\t*\t*\t*\t*=*9:*\t*\t*\t*\t*\t*\t*\t*\t*=*9:*\t*\t*\t*\t*\t*\t*\t*\t*=*9:*\t*\t*\t*\t*\t*\t*\t*\t*=*9:*\t*\t*\t*\t*\t*=*6:*\t*=*1"
		WRITE "subgenus"

MATCH		">*"
		SRT "*\t*\t*\t*\t*\t*\t*\t*\t*=*9:*\t*\t*\t*\t*\t*\t*\t*\t*=*9:*\t*\t*\t*\t*\t*\t*\t*\t*=*9:*\t*\t*\t*\t*\t*\t*\t*\t*=*9:*\t*\t*\t*\t*\t*\t*\t*\t*=*9:*\t*\t*\t*\t*\t*\t*=*7:*\t*=*1"
		WRITE "subkingdom"

MATCH		">*"
		SRT "*\t*\t*\t*\t*\t*\t*\t*\t*=*9:*\t*\t*\t*\t*\t*\t*\t*\t*=*9:*\t*\t*\t*\t*\t*\t*\t*\t*=*9:*\t*\t*\t*\t*\t*\t*\t*\t*=*9:*\t*\t*\t*\t*\t*\t*\t*\t*=*9:*\t*\t*\t*\t*\t*\t*\t*=*8:*\t*=*1"
		WRITE "suborder"

MATCH		">*"
		SRT "*\t*\t*\t*\t*\t*\t*\t*\t*=*9:*\t*\t*\t*\t*\t*\t*\t*\t*=*9:*\t*\t*\t*\t*\t*\t*\t*\t*=*9:*\t*\t*\t*\t*\t*\t*\t*\t*=*9:*\t*\t*\t*\t*\t*\t*\t*\t*=*9:*\t*\t*\t*\t*\t*\t*\t*\t*=*9:*\t*=*1"
		WRITE "subphylum"

MATCH		">*"
		SRT "*\t*\t*\t*\t*\t*\t*\t*\t*=*9:*\t*\t*\t*\t*\t*\t*\t*\t*=*9:*\t*\t*\t*\t*\t*\t*\t*\t*=*9:*\t*\t*\t*\t*\t*\t*\t*\t*=*9:*\t*\t*\t*\t*\t*\t*\t*\t*=*9:*\t*\t*\t*\t*\t*\t*\t*\t*=*9:*\t*=*2:*\t*=*1"
		WRITE "subspecies"

MATCH		">*"
		SRT "*\t*\t*\t*\t*\t*\t*\t*\t*=*9:*\t*\t*\t*\t*\t*\t*\t*\t*=*9:*\t*\t*\t*\t*\t*\t*\t*\t*=*9:*\t*\t*\t*\t*\t*\t*\t*\t*=*9:*\t*\t*\t*\t*\t*\t*\t*\t*=*9:*\t*\t*\t*\t*\t*\t*\t*\t*=*9:*\t*\t*=*3:*\t*=*1"
		WRITE "subtribe"

MATCH		">*"
		SRT "*\t*\t*\t*\t*\t*\t*\t*\t*=*9:*\t*\t*\t*\t*\t*\t*\t*\t*=*9:*\t*\t*\t*\t*\t*\t*\t*\t*=*9:*\t*\t*\t*\t*\t*\t*\t*\t*=*9:*\t*\t*\t*\t*\t*\t*\t*\t*=*9:*\t*\t*\t*\t*\t*\t*\t*\t*=*9:*\t*\t*\t*=*4:*\t*=*1"
		WRITE "superclass"

MATCH		">*"
		SRT "*\t*\t*\t*\t*\t*\t*\t*\t*=*9:*\t*\t*\t*\t*\t*\t*\t*\t*=*9:*\t*\t*\t*\t*\t*\t*\t*\t*=*9:*\t*\t*\t*\t*\t*\t*\t*\t*=*9:*\t*\t*\t*\t*\t*\t*\t*\t*=*9:*\t*\t*\t*\t*\t*\t*\t*\t*=*9:*\t*\t*\t*\t*=*5:*\t*=*1"
		WRITE "superfamily"

MATCH		">*"
		SRT "*\t*\t*\t*\t*\t*\t*\t*\t*=*9:*\t*\t*\t*\t*\t*\t*\t*\t*=*9:*\t*\t*\t*\t*\t*\t*\t*\t*=*9:*\t*\t*\t*\t*\t*\t*\t*\t*=*9:*\t*\t*\t*\t*\t*\t*\t*\t*=*9:*\t*\t*\t*\t*\t*\t*\t*\t*=*9:*\t*\t*\t*\t*\t*=*6:*\t*=*1"
		WRITE "superkingdom"

MATCH		">*"
		SRT "*\t*\t*\t*\t*\t*\t*\t*\t*=*9:*\t*\t*\t*\t*\t*\t*\t*\t*=*9:*\t*\t*\t*\t*\t*\t*\t*\t*=*9:*\t*\t*\t*\t*\t*\t*\t*\t*=*9:*\t*\t*\t*\t*\t*\t*\t*\t*=*9:*\t*\t*\t*\t*\t*\t*\t*\t*=*9:*\t*\t*\t*\t*\t*\t*=*7:*\t*=*1"
		WRITE "superphylum"

MATCH		">*"
		SRT "*\t*\t*\t*\t*\t*\t*\t*\t*=*9:*\t*\t*\t*\t*\t*\t*\t*\t*=*9:*\t*\t*\t*\t*\t*\t*\t*\t*=*9:*\t*\t*\t*\t*\t*\t*\t*\t*=*9:*\t*\t*\t*\t*\t*\t*\t*\t*=*9:*\t*\t*\t*\t*\t*\t*\t*\t*=*9:*\t*\t*\t*\t*\t*\t*\t*=*8:*\t*=*1"
		WRITE "taxonID"

MATCH		">*"
		SRT "*\t*\t*\t*\t*\t*\t*\t*\t*=*9:*\t*\t*\t*\t*\t*\t*\t*\t*=*9:*\t*\t*\t*\t*\t*\t*\t*\t*=*9:*\t*\t*\t*\t*\t*\t*\t*\t*=*9:*\t*\t*\t*\t*\t*\t*\t*\t*=*9:*\t*\t*\t*\t*\t*\t*\t*\t*=*9:*\t*\t*\t*\t*\t*\t*\t*\t*=*9:*\t*=*1"
		WRITE "taxonomy"

MATCH		">*"
		SRT "*\t*\t*\t*\t*\t*\t*\t*\t*=*9:*\t*\t*\t*\t*\t*\t*\t*\t*=*9:*\t*\t*\t*\t*\t*\t*\t*\t*=*9:*\t*\t*\t*\t*\t*\t*\t*\t*=*9:*\t*\t*\t*\t*\t*\t*\t*\t*=*9:*\t*\t*\t*\t*\t*\t*\t*\t*=*9:*\t*\t*\t*\t*\t*\t*\t*\t*=*9:*\t*=*2:*\t*=*1"
		WRITE "title"

MATCH		">*"
		SRT "*\t*\t*\t*\t*\t*\t*\t*\t*=*9:*\t*\t*\t*\t*\t*\t*\t*\t*=*9:*\t*\t*\t*\t*\t*\t*\t*\t*=*9:*\t*\t*\t*\t*\t*\t*\t*\t*=*9:*\t*\t*\t*\t*\t*\t*\t*\t*=*9:*\t*\t*\t*\t*\t*\t*\t*\t*=*9:*\t*\t*\t*\t*\t*\t*\t*\t*=*9:*\t*\t*=*3:*\t*=*1"
		WRITE "varietas"

MATCH		">*"
		SRT "*\t*\t*\t*\t*\t*\t*\t*\t*=*9:*\t*\t*\t*\t*\t*\t*\t*\t*=*9:*\t*\t*\t*\t*\t*\t*\t*\t*=*9:*\t*\t*\t*\t*\t*\t*\t*\t*=*9:*\t*\t*\t*\t*\t*\t*\t*\t*=*9:*\t*\t*\t*\t*\t*\t*\t*\t*=*9:*\t*\t*\t*\t*\t*\t*\t*\t*=*9:*\t*\t*\t*=*4:*\t*=*1"
		WRITE "version"


SEQUENCEAFTER   "*"
SEQUENCESRT     ""
SEQUENCEACI     "remove(".-0123456789 /")"
SEQUENCECOLUMN 	0
SEQUENCEEND     ">*"

DONT_GEN_NAMES

END             "//"
