# Supplementary material for: A Toolkit for ARB to Integrate Custom Databases and Externally Built Phylogenies
Source: PLoS One. 2015 Jan 21;10(1):e0109277. doi: 10.1371/journal.pone.0109277 (PMC4301908; doi:10.1371/journal.pone.0109277)
Supplement: S1 Scripts — Toolkit code and supporting scripts for S1 Tutorial. (ZIP) [file pone.0109277.s002.zip › Scripts_S1/MFS_UID.tree]

(((((((((((((00:313.921,414:293.099):163.466[471],(399:316.949,42:312.071):139.784[478]):41.722[525],375:494.913):62.1168[556],275:572.893):30.7918[632],(343:601.863,293:569.157):29.2082[635]):38.8197[671],(((194:363.989,(323:92.9391,321:98.0809):270.521[449]):51.1403[496],(398:176.741,331:173.279):236.985[458]):103.447[510],272:507.625):90.1706[605]):8.30386[728],212:649.039):27.6931[739],252:634.012):8.41362[782],(((((((421:504.962,316:495.058):27.4637[588],(347:269.914,06:258.106):255.036[472]):16.8784[622],270:553.632):27.7732[644],395:529.112):7.69882[679],297:566.936):21.66[685],146:601.1):9.07708[715],(262:531.5,228:536.52):82.8448[621]):38.6154[730]):6.09456[802],(((161:520.713,(62:461.605,39:447.415):66.2966[508]):99.6175[554],(379:399.842,215:427.178):148.258[518]):45.7563[676],(((116:396.574,45:425.446):213.995[485],(61:583.884,429:573.136):65.2549[561]):55.7972[637],((151:578.518,(15:549.038,154:547.982):33.9925[564]):20.1521[599],(86:422.433,169:416.587):211.223[484]):65.2966[626]):18.7515[706]):38.1078[740]):6.26367[814],(((((((203:439.155,202:458.865):53.8921[535],((83:441.284,(100:363.488,((327:92.9749,69:78.0451):167.789[445],436:276.721):161.272[463]):46.6005[501]):35.763[520],187:496.497):43.1704[545]):26.4911[592],355:562.91):36.5178[625],192:582.914):10.8088[669],68:604.053):20.2246[681],(193:401.298,99:417.722):190.301[509]):16.6744[707],191:636.292):48.1247[736]):16.6038[825],((((433:543.386,(362:492.443,367:480.577):44.6237[537]):64.7251[583],(349:532.927,410:539.093):96.5249[547]):24.9552[668],(((335:328.56,173:337.46):163.955[479],200:541.055):55.5894[543],201:575.921):74.3261[603]):62.1734[702],(322:157.658,(177:144.143,332:128.877):17.8519[452]):524.749[455]):17.2069[828]):7.45926[853],(((((((((346:442.441,(36:369.865,81:367.155):96.5691[491]):127.55[526],(29:546.329,166:523.691):48.6999[593]):60.104[655],(363:520.737,358:506.283):113.396[587]):13.5765[738],((392:544.265,((94:273.969,(23:59.3272,184:58.6928):208.541[444]):197.365[469],(49:311.324,22:309.696):170.135[475]):110.37[539]):30.4395[659],((185:533.58,95:531.44):28.2908[572],((((336:346.951,183:327.069):164.204[482],((102:465.588,(182:296.827,70:281.193):178.922[470]):33.6185[530],397:504.142):13.9206[549]):12.0509[567],54:543.209):13.7089[578],((324:279.925,328:271.095):74.4316[465],175:354.078):212.385[480]):7.43581[591]):77.0116[596]):38.2509[694]):7.32865[760],(423:597.748,384:627.272):33.2796[714]):12.1118[774],(((388:469.819,109:459.201):38.2144[577],108:522.796):69.2105[619],380:579.799):51.2956[705]):11.5431[793],((412:676.093,(((389:518.318,391:515.702):52.1299[604],390:542.38):21.4782[664],(85:452.794,378:463.226):142.397[534]):35.8542[693]):16.5846[756],((((356:526.071,418:496.949):43.4088[557],(232:442.307,231:443.713):97.5912[517]):24.332[606],344:579.678):8.57724[638],05:566.433):88.095[651]):17.2989[779]):23.4334[817],(((428:630.069,((((((((125:371.475,357:341.545):93.3581[487],(425:430.161,19:448.859):32.6419[503]):38.0685[516],34:497.942):12.4031[538],115:522.232):22.9419[546],351:530.193):37.9155[568],27:577.532):58.6961[602],10:628.814):6.61918[678],(((((((117:367.459,345:355.561):64.1401[495],33:424.87):60.1356[514],76:469.124):14.3422[551],60:492.293):34.0309[566],((((338:333.85,186:322.17):50.9523[483],337:363.558):128.691[497],((((103:372.365,204:340.655):68.7055[490],409:417.804):15.9302[506],(350:349.775,374:345.245):85.9448[489]):70.3756[515],(17:501.624,(342:444.014,(113:314.997,369:328.023):159.996[477]):38.1355[531]):5.49938[558]):11.0587[565]):10.8781[576],13:523.554):14.9398[580]):16.7631[595],(12:532.363,(67:547.616,((402:132.066,401:119.954):358.476[447],416:467.034):43.6438[529]):32.5219[559]):25.0372[586]):14.7691[613],(46:532.205,(14:440.657,16:442.363):87.3054[513]):49.6007[579]):40.0344[634]):15.6285[683]):15.736[701],170:666.491):47.6173[734],(35:732.378,65:696.642):16.7888[778]):19.1141[823]):5.2229[860],((((((((354:484.586,((179:313.496,329:309.524):32.6113[468],334:334.899):138.174[476]):107.382[521],(96:332.631,97:317.389):250.993[474]):108.782[631],130:664.978):16.1588[815],((24:124.443,26:123.577):553.439[448],285:661.571):20.6146[805]):8.86923[838],(((247:541.908,07:538.112):53.7269[611],32:623.783):61.4236[684],219:706.836):32.8827[794]):6.13419[859],((361:608.015,(371:470.628,420:443.392):158.495[523]):64.7652[713],(243:574.41,58:558.61):100.485[662]):20.44[831]):3.52553[867],((((((167:511.875,159:543.145):130.898[548],419:618.612):41.4173[731],((((413:530.943,64:519.077):118.295[540],165:609.215):28.5474[686],((((((387:360.689,30:353.331):163.258[481],(386:454.795,171:448.225):44.2419[519]):27.4786[552],(333:162.661,325:166.359):370.021[453]):25.8415[582],(180:511.883,(172:72.4435,227:79.5765):437.127[443]):53.346[553]):3.7832[614],(04:254.776,55:272.244):318.467[462]):14.6215[618],385:581.779):64.0191[639]):30.6221[732],(((238:556.406,129:520.614):48.2688[627],((137:406.295,43:409.725):139.654[500],79:580.356):57.7312[615]):16.7499[689],233:660.01):36.6269[720]):9.51872[791]):5.15519[813],((224:633.573,319:617.447):26.421[757],132:676.089):5.60165[812]):13.7929[820],((((434:504.301,((251:431.495,234:454.525):59.9133[505],305:473.097):23.4593[544]):59.1267[571],292:557.758):14.176[647],291:594.897):47.8947[660],211:584.334):59.5738[733]):10.754[841],(((406:588.683,352:593.337):109.681[612],131:658.829):37.7732[777],(((269:677.715,223:669.305):8.8432[811],(308:550.761,430:564.259):111.907[645]):11.2288[829],((273:533.409,250:565.611):69.1998[623],(304:594.288,226:583.732):28.8002[680]):65.6462[721]):5.97685[842]):3.6949[858]):4.95867[865]):4.44142[872],(((((((((01:677.051,(256:638.806,((405:614.807,118:597.213):21.6879[709],(235:583.856,88:577.164):23.8121[704]):9.70356[748]):5.95943[763]):16.2322[769],((435:627.955,110:604.065):25.0701[735],284:679.44):15.2366[770]):21.4436[796],((((((((73:397.705,417:399.315):100.267[493],38:488.243):32.3711[532],(((153:368.8,149:378.22):91.8617[492],148:475.148):41.2264[524],432:512.284):5.53514[555]):29.8893[563],168:542.605):26.193[594],162:553.973):37.9648[628],373:627.045):22.0752[677],59:674.302):38.478[700],(415:597.608,164:629.412):26.6529[724]):36.9334[767]):15.3409[833],((317:694.944,((152:689.874,(40:542.088,309:565.932):67.1362[674]):15.402[780],(260:612.892,63:653.128):28.473[762]):16.129[809]):12.4618[835],(((((((318:578.638,(208:550.389,(302:472.827,77:455.193):90.6208[541]):17.8717[653]):16.7954[672],(((53:339.041,72:339.979):215.754[486],(48:523.757,214:518.263):39.496[601]):16.8398[654],279:581.295):16.6733[673]):26.0854[692],294:618.94):24.6961[742],438:594.283):14.7672[783],225:662.227):19.2744[810],((78:559.793,265:554.227):98.3636[630],(((422:430.476,365:429.544):107.689[527],276:542.821):29.3124[650],268:609.698):57.2614[682]):35.3047[775]):7.61851[840],(280:661.678,(216:592.34,264:602.68):59.3317[698]):29.2082[804]):2.49778[854]):2.27034[856]):7.49519[861],((((((282:626.646,(((((((377:461.25,255:480.77):20.3092[570],259:485.201):40.9293[589],213:512.831):22.5808[648],(237:543.31,341:531.71):21.2317[649]):26.3933[665],271:604.273):5.38036[699],(364:447.881,314:463.139):125.588[550]):22.4434[708],(((((426:472.48,(28:385.896,404:349.124):127.03[502]):20.2727[610],240:496.987):23.0021[641],(119:440.481,75:480.539):66.0604[581]):25.8472[663],((08:493.594,(246:492.329,408:521.691):3.91578[617]):41.8054[624],220:563.705):17.7387[675]):10.0585[696],(41:399.496,236:402.524):180.898[512]):20.999[710]):21.9119[750]):12.8961[784],366:625.114):5.92696[806],((((359:490.09,71:489.93):17.9548[585],157:517.055):70.6103[609],(((163:518.748,80:497.272):68.0539[574],411:542.456):3.17693[656],37:544.083):32.296[658]):41.2192[695],112:600.713):29.6577[764]):9.67316[824],((209:595.149,241:613.871):24.8207[749],((155:249.779,158:235.241):205.769[464],57:444.241):208.804[522]):21.8851[792]):6.47197[832],((296:626.606,288:654.414):21.8646[755],266:662.145):24.4232[797]):8.63972[839],((205:211.685,206:212.335):427.196[457],400:626.814):74.5428[711]):7.97175[855]):0.52538[869],((160:683.305,(((((107:438.176,104:439.844):48.9724[507],106:516.038):31.697[536],431:543.563):42.0085[575],368:582.001):15.9014[620],105:583.984):109.455[646]):11.6809[830],((190:632.552,189:640.468):39.2875[697],((229:206.723,230:204.297):95.115[456],176:292.395):372.337[467]):43.907[766]):13.641[848]):4.28769[870],(((((((02:9.96309,(114:3.51,4_1PV7A:3.51):2.54691[441]):508.335[442],403:527.175):140.557[560],((372:576.776,261:566.244):87.4693[598],437:652.541):19.8806[726]):20.5971[761],289:643.069):18.3821[800],((301:644.628,138:637.392):25.4676[765],339:709.542):13.8367[808]):15.472[834],(((249:622.306,(381:537.68,376:567.34):82.2036[584]):78.7691[690],140:665.991):1.09192[845],(134:631.894,(135:445.155,92:451.865):199.116[528]):29.4393[788]):11.0105[846]):5.56404[864],((((((03:490.792,188:490.228):158.831[562],(((84:629.724,133:569.296):18.7236[712],((427:535.204,(242:504.716,313:500.304):13.3064[657]):27.7138[670],(196:393.141,178:387.879):208.286[499]):15.9014[717]):6.78209[745],(340:628.981,50:597.039):18.0929[722]):23.2001[754]):12.8417[790],(197:556.327,(174:192.395,(326:182.637,25:179.383):14.115[459]):333.183[461]):109.395[642]):22.5983[821],(((56:655.207,306:640.813):20.9216[771],(((((66:516.154,274:532.866):62.3643[600],360:599.646):31.0022[687],(283:601.214,253:595.806):12.1228[718]):10.0283[737],(((145:528.956,144:558.064):56.6356[633],299:586.874):8.19641[716],(257:548.227,267:542.793):66.8036[636]):16.5185[729]):22.4594[752],(277:614.506,278:655.514):15.1109[758]):9.48462[787]):19.9004[807],(87:713.813,(((147:509.497,31:513.523):2.12209[607],244:504.888):131.818[608],370:688.442):11.9474[822]):3.7637[837]):7.21019[844]):4.95049[852],((((320:624.701,303:600.319):27.4134[719],21:656.097):16.6745[773],298:649.836):31.7662[803],((((139:531.457,136:528.563):92.5309[640],311:593.479):20.5158[785],(((52:348.523,111:353.497):290.79[488],(254:478.519,287:472.501):117.46[597]):9.30189[776],295:645.583):12.7342[799]):15.4464[826],((((198:448.769,181:461.251):169.24[542],(150:610.199,((91:126.39,90:122.63):123.027[451],(89:195.715,407:197.305):46.7232[460]):360.686[466]):26.6354[744]):17.6223[786],((93:565.384,128:578.636):26.1461[747],424:573.364):16.6277[789]):9.02522[827],((127:561.63,207:551.39):36.6714[743],98:613.339):21.8107[801]):6.66687[836]):10.4955[843]):2.37458[862]):2.82002[863],(((((((310:580.166,307:565.854):35.1903[667],141:637.32):18.3849[725],(((286:567.311,290:602.709):42.9903[666],221:624.52):5.7059[741],(210:555.273,353:573.747):55.5441[661]):3.80261[746]):2.36853[751],315:654.11):16.8472[753],(143:625.454,258:609.566):35.8403[727]):8.25306[781],20:655.257):27.3278[798],((101:510.364,(44:410.18,248:412.84):75.1461[533]):99.4305[616],218:656.079):43.1605[768]):12.7803[847]):5.10368[866]):3.69271[871]):3.25603[874],(((142:650.546,09:723.474):28.5713[795],(300:654.214,((((330:112.625,51:122.395):315.888[446],195:450.622):107.978[498],199:535.032):63.0155[573],((((121:169.339,122:158.681):31.0076[450],123:194.002):141.362[454],124:333.398):80.3329[473],120:399.052):196.344[494]):102.335[652]):20.5225[819]):13.8969[851],((312:670.99,11:703.03):17.897[818],(281:593.362,222:584.658):90.853[688]):11.3531[850]):4.12318[873]):2.46165[876],((((((126:553.305,156:517.715):78.1367[590],47:623.373):45.1757[691],(((18:442.336,348:451.684):174.276[511],263:574.734):29.8859[703],82:661.374):6.51183[759]):21.9549[772],(74:553.905,393:574.115):104.201[643]):20.9614[816],(383:552.691,(245:488.904,382:505.116):51.3192[569]):136.148[629]):7.81525[857],((217:588.341,239:623.679):69.1203[723],(396:432.395,394:437.625):275.63[504]):10.4933[849]):3.30809[875]):0.560933[877]):5.85127[0]):2.62973[868]);
