# Supplementary material for: A Toolkit for ARB to Integrate Custom Databases and Externally Built Phylogenies
Source: PLoS One. 2015 Jan 21;10(1):e0109277. doi: 10.1371/journal.pone.0109277 (PMC4301908; doi:10.1371/journal.pone.0109277)
Supplement: S1 Scripts — Toolkit code and supporting scripts for S1 Tutorial. (ZIP) [file pone.0109277.s002.zip › Scripts_S1/rename_tree_leaves.py]

# Program: rename_tree_leaves.py                                                    
# Rev: 1.0                                                                    
# Date: 8/20/12                                                                
# Author: Steve Essinger, Email: sde22@drexel.edu
# Description: Assigns unique ID from database to corresponding leaves on tree
# Example: rename_tree_leaves.py -i MFS_Align.fasta -u MFS_UID.fasta -t TreeLabels_Orig.txt -o TreeLabels_Mapped_New.txt                                                                                                         

import argparse
import sys 
if len(sys.argv) != 1:
	parser = argparse.ArgumentParser(description="generate aligned fasta file's accessions with unique ID's")
	parser.add_argument("-i", "--alignment-file", help="input alignment file", required=True)
	parser.add_argument("-u", "--unique-ids", help="input unique ids file", required=True)
	parser.add_argument("-t", "--tree-labels-orig", help="original tree labels file", required=True)
	parser.add_argument("-o", "--tree-labels-new", help="output new tree labels file name", required=True)
	args = parser.parse_args()

	refFileFn  = args.alignment_file
	idFileFn  = args.unique_ids
	giFileFn = args.tree_labels_orig
	outFileFn = args.tree_labels_new
else:
	refFileFn  = raw_input('Enter input alignment file:')
	idFileFn  = raw_input('Enter unique ids file:')
	giFileFn = raw_input('Enter original tree labels file:')
	outFileFn = raw_input('Enter new tree labels file name:')

refFile  = open(refFileFn,'r')
idFile  = open(idFileFn,'r')
giFile = open(giFileFn,'r')
outFile = open(outFileFn,'w')

REF = []
for line in refFile:
    if line.startswith('>'):
        REF.append(line.strip())
refFile.close()

ID = []
for line in idFile:
    if line.startswith('>'):
        temp = line.partition('>')
        ID.append(temp[2].strip())
idFile.close()

for line in giFile:
    orig = line.strip()
    orig = orig.partition('|')
    line = line.partition('_')
    temp = line[2].partition('|')
    line = temp[0]
    for i in range(0,len(REF)):
        if line.strip() in REF[i]:
            if temp[1]:
                outFile.write(str(orig[0])+'A'+'\t'+str(ID[i].strip())+'\n')
            else:
                outFile.write(str(orig[0])+'\t'+str(ID[i].strip())+'\n')
            continue
    if i == len(REF)-1:
        print orig[0].strip()

giFile.close()
outFile.close()
