# Supplementary material for: A Toolkit for ARB to Integrate Custom Databases and Externally Built Phylogenies
Source: PLoS One. 2015 Jan 21;10(1):e0109277. doi: 10.1371/journal.pone.0109277 (PMC4301908; doi:10.1371/journal.pone.0109277)
Supplement: S1 Scripts — Toolkit code and supporting scripts for S1 Tutorial. (ZIP) [file pone.0109277.s002.zip › Scripts_S1/TreeLabels_Mapped_New.txt]

0_1PW4A	00
100_167008994	56
101_2829802	367
102_74957183	192
103_74947906	191
104_2498056	355
105_48428688	100
106_82184762	327
107_187663979	69
108_74938574	190
109_13634050	41
10_74627205	152
110_81499782	236
111_187608848	68
112_73619629	126
113_84029415	343
114_1731082	66
115_75449620	217
116_1723674	61
117_74626927	151
118_730924	427
119_166200060	53
11_2501164	359
120_74645014	165
121_2500934	356
122_81170641	229
123_81170644	230
124_74732636	176
125_74871610	189
126_74964126	197
127_74627235	153
128_74959418	193
129_74626738	149
12_60392976	119
130_1351702	38
131_32699889	87
132_74676396	168
133_731655	432
134_74638634	162
135_74626725	148
136_732229	436
137_3123184	373
138_1346493	35
139_74573493	142
13_81503329	237
140_81621120	261
141_731298	429
142_74563316	139
143_74576083	145
144_81610778	256
145_75426101	208
146_81622307	269
147_586819	421
148_6136675	383
149_732089	434
14_84027815	341
150_123898826	24
151_124015158	26
152_74576176	147
153_47605540	99
154_81556288	247
155_84029499	344
156_1171655	07
157_81174989	232
158_416809	405
159_85690756	347
15_20141737	75
160_75473552	224
161_152032616	47
162_74549737	132
163_81513343	238
164_7674022	395
165_81622538	273
166_6226943	387
167_82192787	333
168_114152841	04
169_82184001	325
16_51316579	107
170_4033481	379
171_81786306	308
172_81813423	319
173_81762648	300
174_75426674	211
175_81531714	239
176_732336	437
177_166218983	55
178_1170132	06
179_585209	414
17_51316570	106
180_74549723	130
181_2506999	361
182_7387890	389
183_75468940	223
184_3025140	371
185_74738645	180
186_75428349	215
187_81810353	316
188_74549602	129
189_7388471	392
18_731616	431
190_6686326	388
191_81621136	262
192_6225706	385
193_13432183	30
194_81740282	292
195_81592397	251
196_51704320	109
197_81622369	270
198_81592491	252
199_81776801	305
19_19862871	71
1_2GFPA	01
200_6225708	386
201_81764438	302
202_120593	18
203_81788139	310
204_81439775	234
205_122990856	20
206_75426912	212
207_74723223	172
208_75571293	227
209_81171069	231
20_74630435	157
210_74557992	137
211_74723222	171
212_74575923	144
213_6093708	380
214_82237277	338
215_74762615	186
216_51316137	103
217_82236455	337
218_74730313	174
219_82184467	326
21_51316498	105
220_123911988	25
221_150421565	46
222_1708578	350
223_1346137	33
224_74551853	134
225_3219812	374
226_118573108	17
227_75331205	204
228_544446	409
229_75016840	198
22_51316439	104
230_81776797	304
231_81555849	244
232_74748975	181
233_117940084	12
234_84028324	342
235_1708281	59
236_117940085	13
237_1723612	60
238_7674443	396
239_81637513	286
23_2842688	368
240_586312	415
241_75220242	202
242_75528399	226
243_74549728	131
244_20177811	76
245_586685	418
246_140479	45
247_74626917	150
248_1175216	09
249_81762014	298
24_74639003	163
250_74960375	194
251_7673989	394
252_131771	29
253_81791005	312
254_2851676	370
255_74571197	141
256_82180880	323
257_82125370	321
258_2507419	363
259_3913718	375
25_549651	411
260_82186348	329
261_81555990	245
262_20532302	78
263_48429226	101
264_140388	44
265_81551076	243
266_20139967	72
267_2506670	360
268_81620035	257
269_152032623	48
26_25091408	80
270_161784312	52
271_81669271	289
272_81550827	242
273_55977870	111
274_27151730	81
275_586844	423
276_51704234	108
277_9979188	399
278_136770	42
279_7388456	391
27_1351690	37
280_7387918	390
281_20140512	74
282_34924885	91
283_41018444	93
284_34924877	90
285_81625135	281
286_74575184	143
287_81592814	254
288_74552261	136
289_81637738	287
28_75426150	209
290_7404408	393
291_74552171	135
292_74570331	140
293_81762324	299
294_74963665	196
295_81621957	267
296_81620157	258
297_34924873	89
298_464998	407
299_75467969	222
29_2828202	366
2_2V8NA	02
300_74524321	127
301_81622900	274
302_81759567	294
303_46396053	96
304_46397085	97
305_732369	438
306_1706916	58
307_88911328	348
308_74549286	128
309_586828	422
30_81620530	259
310_81623108	276
311_13432278	31
312_74735668	178
313_28201907	82
314_81493813	235
315_81622011	268
316_81591159	250
317_81620531	260
318_2500939	358
319_75449654	218
31_2496826	354
320_81761985	297
321_81626196	283
322_81621373	265
323_81764437	301
324_83288333	340
325_74557998	138
326_74630410	156
327_81590405	248
328_21542167	79
329_231914	403
32_108860776	03
330_1731015	65
331_81760282	295
332_140043	43
333_47117359	98
334_75464358	221
335_76363851	228
336_75426252	210
337_6176591	384
338_81785407	307
339_2507450	365
33_1172762	08
340_1346290	34
341_1172741	349
342_548630	410
343_1175946	10
344_46397785	115
345_729784	425
346_21542458	113
347_2851499	369
348_12230093	19
349_117940178	14
34_74673620	167
350_118572293	16
351_83287766	339
352_125935	27
353_118233	15
354_17366685	67
355_121760	402
356_74676596	170
357_75451279	220
358_121759	401
359_1711561	351
35_81590605	249
360_81791364	313
361_9973270	398
362_82187714	331
363_81345609	233
364_586368	416
365_81778065	306
366_44889001	94
367_152112307	49
368_123898125	23
369_74751007	184
36_731995	433
370_81592759	253
371_728970	424
372_2496746	353
373_123888643	22
374_75425935	207
375_31340493	86
376_81672474	290
377_74551552	133
378_732094	435
379_74676557	169
37_81595867	255
380_74627236	154
381_81793737	315
382_74762099	185
383_6136674	382
384_158706133	50
385_81623319	277
386_82209740	336
387_74750790	183
388_50401120	102
389_166215049	54
38_6136458	381
390_74750474	182
391_81623703	279
392_1345823	32
393_41018424	92
394_81638737	288
395_81621189	263
396_81788177	311
397_82181332	324
398_82185960	328
399_190352210	70
39_82198807	335
3_2CFQA	MISSING_IN_DATABASE
400_8928257	397
401_74730587	175
402_81635585	285
403_74576148	146
404_81735933	291
405_44889051	95
406_75448655	216
407_33112633	88
408_731351	430
409_54042325	110
40_75186219	201
410_75427626	214
411_81759364	293
412_586703	419
413_81772184	303
414_81621228	264
415_586812	420
416_20178201	77
417_31340236	85
418_123148220	21
419_82186846	330
41_75097623	200
420_158706134	51
421_74962790	195
422_75028551	199
423_74654864	166
424_81623344	278
425_116479	05
426_67462027	121
427_67462066	123
428_67462083	124
429_67462040	122
42_75419378	205
430_62511220	120
431_81622496	272
432_60390113	118
433_75450214	219
434_74639005	164
435_1176990	11
436_74630590	159
437_81635441	284
438_1730741	63
439_3916012	378
43_121727957	112
44_135546	40
45_74728281	173
46_74738207	179
47_81786856	309
48_2507268	362
49_2507449	364
4_1PV7A	114
50_85687566	346
51_3025166	372
52_75421425	206
53_549755	412
54_82192801	334
55_82180285	322
56_74733566	177
57_81556266	246
58_81761826	296
59_81793657	314
5_81625761	282
60_74870233	188
61_75262629	203
62_82188390	332
63_730938	428
64_544045	408
65_1346710	36
66_67477413	125
67_74627247	155
68_74630455	158
69_1703757	57
6_74638377	160
70_75427593	213
71_81622939	275
72_114851	400
73_20140450	73
74_81622471	271
75_586469	417
76_59802538	117
77_84029535	345
78_81812274	318
79_29428061	83
7_3915990	377
80_2500936	357
81_81549874	241
82_81547418	240
83_127209	28
84_266538	404
85_74638629	161
86_1723769	62
87_1351714	39
88_75488935	225
89_3915516	376
8_81810994	317
90_30923197	84
91_59799780	116
92_418476	406
93_81850385	320
94_74844451	187
95_549759	413
96_81621607	266
97_2495655	352
98_1730773	64
99_81624783	280
9_730908	426
