# Supplementary material for: A Toolkit for ARB to Integrate Custom Databases and Externally Built Phylogenies
Source: PLoS One. 2015 Jan 21;10(1):e0109277. doi: 10.1371/journal.pone.0109277 (PMC4301908; doi:10.1371/journal.pone.0109277)
Supplement: S1 Scripts — Toolkit code and supporting scripts for S1 Tutorial. (ZIP) [file pone.0109277.s002.zip › Scripts_S1/Treelabels_Orig.txt]

0_1PW4|A
100_167008994
101_2829802
102_74957183
103_74947906
104_2498056
105_48428688
106_82184762
107_187663979
108_74938574
109_13634050
10_74627205
110_81499782
111_187608848
112_73619629
113_84029415
114_1731082
115_75449620
116_1723674
117_74626927
118_730924
119_166200060
11_2501164
120_74645014
121_2500934
122_81170641
123_81170644
124_74732636
125_74871610
126_74964126
127_74627235
128_74959418
129_74626738
12_60392976
130_1351702
131_32699889
132_74676396
133_731655
134_74638634
135_74626725
136_732229
137_3123184
138_1346493
139_74573493
13_81503329
140_81621120
141_731298
142_74563316
143_74576083
144_81610778
145_75426101
146_81622307
147_586819
148_6136675
149_732089
14_84027815
150_123898826
151_124015158
152_74576176
153_47605540
154_81556288
155_84029499
156_1171655
157_81174989
158_416809
159_85690756
15_20141737
160_75473552
161_152032616
162_74549737
163_81513343
164_7674022
165_81622538
166_6226943
167_82192787
168_114152841
169_82184001
16_51316579
170_4033481
171_81786306
172_81813423
173_81762648
174_75426674
175_81531714
176_732336
177_166218983
178_1170132
179_585209
17_51316570
180_74549723
181_2506999
182_7387890
183_75468940
184_3025140
185_74738645
186_75428349
187_81810353
188_74549602
189_7388471
18_731616
190_6686326
191_81621136
192_6225706
193_13432183
194_81740282
195_81592397
196_51704320
197_81622369
198_81592491
199_81776801
19_19862871
1_2GFP|A
200_6225708
201_81764438
202_120593
203_81788139
204_81439775
205_122990856
206_75426912
207_74723223
208_75571293
209_81171069
20_74630435
210_74557992
211_74723222
212_74575923
213_6093708
214_82237277
215_74762615
216_51316137
217_82236455
218_74730313
219_82184467
21_51316498
220_123911988
221_150421565
222_1708578
223_1346137
224_74551853
225_3219812
226_118573108
227_75331205
228_544446
229_75016840
22_51316439
230_81776797
231_81555849
232_74748975
233_117940084
234_84028324
235_1708281
236_117940085
237_1723612
238_7674443
239_81637513
23_2842688
240_586312
241_75220242
242_75528399
243_74549728
244_20177811
245_586685
246_140479
247_74626917
248_1175216
249_81762014
24_74639003
250_74960375
251_7673989
252_131771
253_81791005
254_2851676
255_74571197
256_82180880
257_82125370
258_2507419
259_3913718
25_549651
260_82186348
261_81555990
262_20532302
263_48429226
264_140388
265_81551076
266_20139967
267_2506670
268_81620035
269_152032623
26_25091408
270_161784312
271_81669271
272_81550827
273_55977870
274_27151730
275_586844
276_51704234
277_9979188
278_136770
279_7388456
27_1351690
280_7387918
281_20140512
282_34924885
283_41018444
284_34924877
285_81625135
286_74575184
287_81592814
288_74552261
289_81637738
28_75426150
290_7404408
291_74552171
292_74570331
293_81762324
294_74963665
295_81621957
296_81620157
297_34924873
298_464998
299_75467969
29_2828202
2_2V8N|A
300_74524321
301_81622900
302_81759567
303_46396053
304_46397085
305_732369
306_1706916
307_88911328
308_74549286
309_586828
30_81620530
310_81623108
311_13432278
312_74735668
313_28201907
314_81493813
315_81622011
316_81591159
317_81620531
318_2500939
319_75449654
31_2496826
320_81761985
321_81626196
322_81621373
323_81764437
324_83288333
325_74557998
326_74630410
327_81590405
328_21542167
329_231914
32_108860776
330_1731015
331_81760282
332_140043
333_47117359
334_75464358
335_76363851
336_75426252
337_6176591
338_81785407
339_2507450
33_1172762
340_1346290
341_1172741
342_548630
343_1175946
344_46397785
345_729784
346_21542458
347_2851499
348_12230093
349_117940178
34_74673620
350_118572293
351_83287766
352_125935
353_118233
354_17366685
355_121760
356_74676596
357_75451279
358_121759
359_1711561
35_81590605
360_81791364
361_9973270
362_82187714
363_81345609
364_586368
365_81778065
366_44889001
367_152112307
368_123898125
369_74751007
36_731995
370_81592759
371_728970
372_2496746
373_123888643
374_75425935
375_31340493
376_81672474
377_74551552
378_732094
379_74676557
37_81595867
380_74627236
381_81793737
382_74762099
383_6136674
384_158706133
385_81623319
386_82209740
387_74750790
388_50401120
389_166215049
38_6136458
390_74750474
391_81623703
392_1345823
393_41018424
394_81638737
395_81621189
396_81788177
397_82181332
398_82185960
399_190352210
39_82198807
3_2CFQ|A
400_8928257
401_74730587
402_81635585
403_74576148
404_81735933
405_44889051
406_75448655
407_33112633
408_731351
409_54042325
40_75186219
410_75427626
411_81759364
412_586703
413_81772184
414_81621228
415_586812
416_20178201
417_31340236
418_123148220
419_82186846
41_75097623
420_158706134
421_74962790
422_75028551
423_74654864
424_81623344
425_116479
426_67462027
427_67462066
428_67462083
429_67462040
42_75419378
430_62511220
431_81622496
432_60390113
433_75450214
434_74639005
435_1176990
436_74630590
437_81635441
438_1730741
439_3916012
43_121727957
44_135546
45_74728281
46_74738207
47_81786856
48_2507268
49_2507449
4_1PV7|A
50_85687566
51_3025166
52_75421425
53_549755
54_82192801
55_82180285
56_74733566
57_81556266
58_81761826
59_81793657
5_81625761
60_74870233
61_75262629
62_82188390
63_730938
64_544045
65_1346710
66_67477413
67_74627247
68_74630455
69_1703757
6_74638377
70_75427593
71_81622939
72_114851
73_20140450
74_81622471
75_586469
76_59802538
77_84029535
78_81812274
79_29428061
7_3915990
80_2500936
81_81549874
82_81547418
83_127209
84_266538
85_74638629
86_1723769
87_1351714
88_75488935
89_3915516
8_81810994
90_30923197
91_59799780
92_418476
93_81850385
94_74844451
95_549759
96_81621607
97_2495655
98_1730773
99_81624783
9_730908
